# Supplementary material for: Structural equation modeling analysis of determinants of barriers to breast self-examination among Eastern Chinese women
Source: PLoS One. 2023 Mar 24;18(3):e0283525. doi: 10.1371/journal.pone.0283525 (PMC10038294; doi:10.1371/journal.pone.0283525)
Supplement: S1 File — (XLSX) [file pone.0283525.s001.xlsx]

## Sheet: Sheet1
	Personal information															Socio-economic status			Breast Cancer Knowledge 1 - Symptoms of Breast Cancer							Breast Cancer Knowledge 2 - Breast Cancer Risk Factors		Breast Cancer Knowledge 3 - Screening Measures						Breast Cancer knowledge 4 - Commonly Used Treatments							Beliefs and attitudes about Breast Cancer Screening							Breast self-examination Behavior
		1="Yes" 2="No"	1="Urban areas" 2="Rural areas"	1="Single" 2="Married"		1="No" 2="Yes"	1="unmarried" 2="Married and not pregnant" 3="Married with child (1 child)" 4=Married with children (≥2 children)	1="Yes" 2="No"	1="Yes" 0="No"	1="Publicly funded medical care" 2="urban medical insurance" 3="Rural cooperative medical care" 4="Self-funded commercial insurance" 5="Fully self-funded"	2="often" 1="occasionally" 0="never"	2="often" 1="occasionally" 0="never"	2="often" 1="occasionally" 0="never"	5="very good" 4="good" 3="general" 2="not good" 1="very bad"	1="Yes" 0="No"	1="unemployed and retired unemployed" 2="low-tech wlow-tech worker or farmer" 3="intermediate technical worker or middle manager" 4="senior technical worker or senior manager"	1="Elementary school and below" 2="junior high school" 3="High school or secondary school" 4="Junior College" 5="University" 6="Master" 7="Doctor"	1=" < 50,000 CNY" 2="50,000-120,000 CNY" 3="> 120,000 CNY"	1="Yes" 0="No"	1="Yes" 0="No"	1="Yes" 0="No"	1="Yes" 0="No"	1="Yes" 0="No"	1="Yes" 0="No"	1="Yes" 0="No"	2 = "Yes" 1="Don't know" 0="No"	2 = "Yes" 1="Don't know" 0="No"	1="Yes" 0="No"	1="Yes" 0="No"	1="Yes" 0="No"	1="Yes" 0="No"	1="Yes" 0="No"	1="Yes" 0="No"	1="Yes" 0="No"	1="Yes" 0="No"	1="Yes" 0="No"	1="Yes" 0="No"	1="Yes" 0="No"	1="Yes" 0="No"	1="Yes" 0="No"	1="Strongly disagree" 2="Disagree" 3="Unsure" 4="Agree" 5="Strongly agree"	1="Strongly disagree" 2="Disagree" 3="Unsure" 4="Agree" 5="Strongly agree"	1="Very non-conforming" 2="not conforming" 3="Conforming" 4="Extremely conforming"	1="Very non-conforming" 2="not conforming" 3="Conforming" 4="Extremely conforming"	1="Very non-conforming" 2="not conforming" 3="Conforming" 4="Extremely conforming"	1="Very non-conforming" 2="not conforming" 3="Conforming" 4="Extremely conforming"	1="Very non-conforming" 2="not conforming" 3="Conforming" 4="Extremely conforming"	1="Often" 0 = "Occasionally or never"	4="1-2 times a month" 3="1 time in 2-3 months" 2="Not regularly, check when I think of it" 1="Never do it"
No.	1.Your age	2.Are you religious or not?	3.Is your birthplace urban or rural?	4.Your Marital Status	5.Your age at menarche	6. Are you menopausal?	7.Your fertility status?	8. Have you ever suffered from breast disease?	9. Has any of your first-degree relatives mother, sister or daughter ever had breast cancer?	10. What is your medical payment method?	11. Do you exercise regularly?	12. Do you drink alcohol frequently?	13. Do you smoke frequently?	14. What is your current health status?	15. Have you received health education about breast cancer prevention?	16. What is your profession?	17. What is your education level?	18. What is your total annual economic income?	19. Do breast cancer symptoms include "nipple invagination excluding dysplasia"?	20. Do the symptoms of breast cancer include "a painless solitary lump in the breast"?	21. Do the symptoms of breast cancer include "nipple discharge, especially bloody discharge"?	22. Do the symptoms of breast cancer include "no lump in the breast but swollen lymph nodes in the armpit"?	23. Do the symptoms of breast cancer include "breast pain or armpit pain"?	24. Do the symptoms of breast cancer include "change in the size or shape of the breast"?	25. Do the symptoms of breast cancer include "wrinkling or dimpling of the skin of the breast in the form of a 'dimple'"?	26. Does excessive consumption of animal fat over time increase the risk of breast cancer?	27. Does excessive obesity (BMI>25kg/m2, BMI=weight/height2) increase the risk of breast cancer?	28. Does breast cancer screening include "breast self-examination"?	29. Does breast cancer screening include "clinical palpation of breast cancer"?	30. Does breast cancer screening include "breast ultrasound"?	31. Does breast screening include "mammography x-rays"?	32. Does breast screening include "breast cancer genetic testing"?	33. Do you know about other breast cancer screening measures?	34. Do the commonly used treatments for breast cancer include "surgery"?	35. Do the commonly used treatments for breast cancer include "targeted therapy"?	36. Do the commonly used treatments for breast cancer include "radiation therapy"?	37. Do the commonly used treatments for breast cancer include "chemotherapy chemotherapy"?	38. Do the commonly used treatments for breast cancer include "adjuvant therapy with traditional Chinese medicine"?	39. Do the commonly used treatments for breast cancer include "endocrine therapy"?	40. Do you know about other breast cancer treatments?	41. It's very important for me to stay healthy.	42. I feel that health promoting activities are very important	43. For me, insisting on regular breast self-examinations or going to the hospital for check-ups is a breeze	44. I am confident that I can effectively cope with any anomalies found during the inspection	45. I believe I can handle the unexpected during inspections	46. I can deal calmly with the abnormalities of the examination	47. No matter what happens to me, I can handle it	48. Do you have regular breast self-examinations?	49. How often do you have breast self-examinations?
	Q1	Q2	Q3	Q4	Q5	Q6	Q7	Q8	Q9	Q10	Q11	Q12	Q13	Q14	Q15	Q16	Q17	Q18	Q19	Q20	Q21	Q22	Q23	Q24	Q25	Q26	Q27	Q28	Q29	Q30	Q31	Q32	Q33	Q34	Q35	Q36	Q37	Q38	Q39	Q40	Q41	Q42	Q43	Q44	Q45	Q46	Q47	Q48	Q49
1	21	2	1	1	13	1	1	0	0	2	2	1	0	4	1	2	5	2	1	1	1	1	1	1	1	2	2	1	1	1	1	1	0	1	1	1	1	1	1	0	5	5	3	2	2	3	2	0	2
2	23	2	2	1	13	1	1	0	0	2	1	0	0	4	1	2	5	2	1	1	1	1	1	1	1	2	2	1	1	1	1	1	1	1	1	1	1	1	1	1	5	5	2	3	3	2	2	0	1
3	22	2	2	1	13	1	1	0	0	3	2	0	0	3	0	2	5	2	1	1	1	1	1	1	1	2	2	1	1	1	1	1	1	1	1	1	1	1	1	1	4	4	2	2	2	2	2	0	1
4	22	2	2	1	14	1	1	0	0	3	1	0	0	4	0	2	5	2	0	1	0	0	1	0	0	1	2	1	1	0	0	0	0	1	1	0	0	0	0	0	5	5	2	3	3	3	2	0	2
5	48	2	1	2	14	1	3	0	0	2	2	1	0	3	1	4	4	2	1	1	1	0	1	1	1	2	2	1	1	1	1	0	0	1	1	1	1	0	1	0	4	4	3	3	3	3	2	0	2
6	53	2	1	2	14	2	3	0	0	2	1	0	0	4	0	1	1	2	0	0	0	1	1	0	0	1	1	1	1	1	1	1	0	1	0	1	1	1	0	0	4	4	3	2	2	3	2	0	2
7	22	2	1	1	12	1	1	0	0	2	1	0	0	3	1	2	5	2	1	0	1	1	0	1	1	2	2	1	1	1	1	1	0	1	1	1	1	1	1	0	5	5	4	3	3	3	3	0	2
8	22	2	1	1	12	1	1	0	0	2	1	0	0	3	0	2	5	2	1	1	1	1	1	1	1	1	1	1	1	1	1	0	0	1	1	1	1	0	1	0	4	4	3	3	3	3	2	0	2
9	30	2	2	1	13	1	1	0	0	2	1	0	0	5	1	4	5	3	1	1	1	1	0	1	1	2	2	1	1	1	1	1	0	1	1	1	1	0	1	0	1	1	4	3	3	4	3	0	2
10	52	1	1	2	13.4036	2	3	1	0	2	2	1	0	3	0	4	5	3	1	1	1	0	0	1	1	2	2	1	1	1	1	1	1	1	1	1	1	1	1	1	4	4	2	3	3	3	3	0	2
11	33	2	1	2	13	1	3	1	0	2	1	0	0	5	1	4	5	3	0	1	1	1	0	0	1	2	2	0	0	1	1	1	0	1	1	1	1	1	1	0	5	5	4	4	3	3	3	1	3
12	23	2	2	1	12	1	1	0	0	3	1	0	0	4	1	2	5	1	1	0	1	1	1	1	1	2	2	1	1	1	1	1	0	1	1	1	1	0	1	0	5	4	3	3	3	3	3	0	2
13	22	2	2	1	13.4036	1	1	0	0	3	1	1	0	5	0	3	5	2	1	1	1	1	1	1	1	2	2	1	1	1	1	1	0	1	1	1	1	1	1	0	4	4	3	2	3	3	3	0	1
14	46	2	1	2	14	1	3	1	0	2	1	1	0	4	0	4	5	3	0	1	0	1	1	0	0	2	0	1	1	1	1	1	0	1	0	1	0	1	0	0	4	4	3	3	3	3	3	0	2
15	48	2	1	2	16	1	3	0	0	1	2	1	0	5	1	4	5	3	1	1	1	1	1	1	1	2	2	1	1	1	1	1	1	1	1	1	1	1	1	0	4	5	3	3	3	3	3	1	4
16	46	2	1	2	15	1	3	0	0	1	1	1	0	4	1	4	5	3	1	1	1	1	1	1	1	0	0	1	1	1	1	1	0	1	1	1	1	1	1	0	4	4	3	3	3	3	3	0	2
17	22	2	1	1	11	1	1	1	0	2	2	1	0	4	0	2	5	1	1	0	0	0	1	1	0	2	2	0	1	1	0	0	0	1	1	0	1	0	0	0	4	3	3	2	3	2	3	0	2
18	55	1	1	1	16	2	3	0	0	1	0	1	2	3	1	1	3	2	0	0	1	0	0	0	0	1	1	1	0	0	1	0	0	1	0	0	1	0	0	0	4	4	2	2	2	2	2	0	1
19	31	2	2	1	12	1	1	0	0	3	1	0	0	4	0	4	6	3	1	1	1	1	1	1	1	2	2	1	1	1	1	1	0	1	1	1	1	1	1	0	4	4	3	3	3	3	2	1	3
20	47	2	1	2	15	1	3	0	0	1	2	1	0	4	1	4	4	2	1	1	1	0	0	1	1	0	0	1	1	1	1	1	0	1	1	1	1	1	0	0	4	4	3	3	3	3	3	1	4
21	22	2	1	1	14	1	1	0	0	5	1	1	0	3	0	2	5	3	0	1	0	1	1	0	0	2	2	1	1	0	0	0	0	1	0	0	0	0	0	0	4	4	4	3	3	3	3	0	2
22	31	2	1	1	12	1	1	0	0	1	2	1	0	3	1	4	5	3	1	1	1	0	0	1	1	2	2	1	1	1	1	1	0	1	1	1	1	0	1	0	4	4	3	3	3	3	3	0	3
23	44	2	1	2	14	1	3	0	0	2	1	1	0	4	1	4	5	3	1	1	1	1	1	1	1	1	1	1	1	1	1	0	0	1	0	1	1	0	0	0	4	4	3	3	3	3	3	0	2
24	32	2	1	2	13	1	4	0	0	1	0	0	0	4	0	3	5	3	0	0	1	0	1	0	0	2	2	1	1	1	1	1	1	1	1	1	1	1	1	1	4	4	3	3	3	3	3	0	2
25	49	2	1	2	16	1	3	1	0	2	2	0	0	2	1	4	4	2	0	1	0	0	0	0	0	2	2	1	1	1	0	0	0	1	1	1	1	1	1	1	3	3	3	2	3	2	2	0	2
26	27	2	1	1	14	1	1	0	0	4	1	0	0	4	1	4	6	3	1	0	1	1	0	0	1	2	2	1	1	1	1	1	0	1	1	1	1	1	1	0	5	5	3	3	3	3	3	1	4
27	32	2	1	2	13	1	4	0	0	2	1	0	0	4	0	4	5	2	1	1	1	0	0	0	0	2	2	1	1	0	0	0	0	1	1	0	0	0	0	0	4	4	3	3	3	3	3	0	2
28	49	2	1	2	12	2	2	0	0	1	1	1	0	3	0	3	5	3	1	1	1	0	1	0	0	1	2	1	1	1	1	1	0	1	1	1	1	1	0	0	4	4	2	1	1	1	2	0	2
29	30	2	2	1	13	1	1	0	0	3	1	0	0	4	0	3	4	2	0	0	0	0	1	1	1	1	1	1	1	1	1	1	0	1	0	1	1	1	1	0	1	3	2	1	1	1	3	0	2
30	21	2	2	1	14	1	1	0	0	3	1	0	0	5	1	2	5	2	1	1	1	1	1	1	1	2	2	1	1	1	1	1	1	1	1	1	1	1	1	1	5	5	2	2	3	2	2	0	1
31	49	2	2	2	14	1	3	0	0	1	2	0	0	4	1	4	4	3	0	0	1	0	1	1	1	0	2	1	1	1	1	0	0	1	1	1	1	1	0	0	5	4	4	2	2	2	2	0	2
32	50	2	2	2	14	1	3	0	0	2	1	0	0	4	0	2	5	2	1	1	1	0	1	1	1	2	2	1	1	1	1	1	1	1	1	1	1	1	1	1	1	3	3	2	2	3	2	0	1
33	43	1	1	2	13	1	2	0	0	2	1	1	0	4	1	4	6	2	1	1	1	0	0	1	1	0	0	1	1	1	1	0	0	1	1	0	1	1	1	0	5	5	3	3	3	3	3	0	2
34	29	1	2	2	14	1	2	1	0	2	0	0	0	4	0	4	5	1	1	1	1	1	1	1	1	2	2	1	1	1	1	0	1	1	1	1	1	1	1	1	4	4	3	2	2	2	2	0	1
35	22	2	1	1	13	1	1	0	0	2	0	0	0	2	0	2	5	1	1	0	1	0	1	1	1	2	1	1	1	0	0	0	0	1	1	0	0	0	0	0	4	4	2	2	2	2	2	0	1
36	46	2	1	2	13	1	3	0	0	2	1	0	0	4	0	4	5	3	1	1	1	1	1	1	1	2	2	1	1	1	1	1	0	1	1	1	1	0	0	0	4	4	3	3	3	3	3	1	4
37	26	2	1	1	13	1	1	0	0	2	1	1	0	4	0	3	5	2	0	0	1	1	0	0	0	2	1	1	0	1	1	0	0	1	0	0	0	1	0	0	4	4	2	2	2	2	3	0	1
38	40	1	2	2	14	1	4	0	0	3	1	1	0	3	0	1	2	1	0	1	1	1	1	0	0	2	2	1	1	0	0	1	0	1	1	0	0	1	1	0	5	4	3	3	3	3	3	0	2
39	31	2	2	2	12	1	3	0	0	2	1	0	0	3	0	4	4	2	0	1	1	0	0	0	1	2	2	1	1	1	1	1	0	1	1	1	1	1	1	1	5	5	3	3	3	3	3	0	2
40	42	2	1	2	14	1	4	0	1	2	1	1	0	3	1	4	5	3	1	1	1	0	0	1	1	2	2	1	1	1	1	0	0	1	0	0	1	1	0	0	1	1	2	2	2	2	2	1	3
41	52	2	2	2	13	1	3	0	0	2	1	0	0	4	1	4	5	3	1	1	1	1	1	1	1	2	2	1	1	1	1	1	1	1	1	1	1	1	1	1	4	4	3	3	3	3	3	0	2
42	27	2	1	1	12	1	1	0	0	2	1	0	0	5	0	4	5	1	1	1	1	1	1	0	1	0	0	1	1	1	1	1	0	1	1	0	0	0	0	0	5	5	3	1	1	2	2	0	2
43	47	2	1	2	13	1	3	0	0	2	1	0	0	4	1	4	5	2	0	0	1	0	0	0	0	2	2	1	1	1	1	1	0	1	1	1	1	0	0	0	4	4	3	2	2	3	3	0	2
44	28	2	1	1	15	1	1	0	0	2	1	1	0	4	1	4	6	2	1	1	1	1	1	1	1	1	2	1	1	1	1	0	0	1	1	1	1	1	1	0	4	4	4	4	3	3	3	0	2
45	52	2	1	1	15	1	3	1	0	2	2	1	0	4	0	4	4	2	1	0	1	0	0	0	1	1	1	1	1	1	1	1	0	1	1	1	1	1	0	0	5	5	3	3	3	2	3	1	2
46	22	2	2	1	12	1	1	0	0	3	1	1	0	5	1	2	4	2	1	1	1	1	1	1	1	2	2	1	1	1	1	1	1	1	1	1	1	1	1	1	4	4	4	4	4	4	4	0	2
47	37	2	1	2	13	1	4	0	0	2	1	1	1	4	1	4	6	3	1	0	1	1	0	0	1	2	2	1	1	1	1	0	0	1	0	0	1	0	0	0	4	4	3	3	3	3	3	1	4
48	39	2	2	2	12	1	3	0	0	2	2	0	0	3	1	4	5	3	1	1	1	1	1	1	1	2	2	1	1	1	1	0	0	1	1	1	1	0	1	0	5	5	3	3	3	3	2	1	2
49	52	2	1	2	14	1	3	0	0	1	1	0	0	4	0	3	5	3	0	0	0	0	1	1	0	2	2	1	1	1	0	1	0	1	0	1	1	0	0	0	5	5	3	2	2	2	2	0	2
50	38	2	1	2	12	1	3	1	0	2	1	1	0	4	1	4	5	2	0	1	1	0	1	1	1	2	2	1	1	1	1	1	0	1	1	0	1	0	0	0	4	4	3	3	3	3	3	0	2
51	33	2	1	2	13	1	3	0	0	2	1	1	0	3	1	4	6	3	1	1	1	1	1	1	1	2	2	1	1	1	1	1	1	1	1	1	1	0	1	0	4	4	3	2	2	3	3	0	2
52	43	2	1	2	14	1	3	0	0	2	1	1	0	3	0	3	5	2	0	0	0	0	1	1	0	1	1	0	0	1	1	1	0	1	1	1	1	1	0	0	4	4	2	2	2	2	2	0	2
53	52	2	1	2	13.4036	2	3	1	0	1	1	1	0	4	1	4	4	3	0	1	1	0	0	0	1	2	2	1	0	1	1	0	0	1	0	0	1	0	0	0	5	5	3	3	3	3	3	0	2
54	39	2	2	2	14	1	3	0	0	2	1	0	0	3	1	4	5	3	1	1	1	1	0	1	1	2	2	1	1	1	1	1	0	1	1	0	1	0	0	0	5	5	4	4	3	3	3	0	2
55	56	1	1	1	15	2	3	0	0	1	2	0	0	5	0	1	3	1	0	0	1	0	1	0	0	0	0	0	0	0	1	0	0	1	1	1	1	1	1	0	5	5	4	4	4	4	4	1	3
56	43	2	1	2	14	1	3	1	0	2	2	2	0	3	1	3	5	1	1	1	1	0	0	1	1	0	0	1	1	1	1	1	1	1	1	1	1	1	1	1	4	4	3	2	3	2	3	0	2
57	28	2	1	1	12	1	1	1	0	2	0	1	0	2	1	4	5	2	1	1	1	1	0	0	1	1	1	1	1	1	1	1	0	1	1	1	1	1	1	0	4	4	1	1	1	1	1	0	1
58	45	2	1	2	13	1	3	1	0	1	2	0	0	4	1	4	4	2	0	0	0	0	1	0	0	2	2	1	0	1	1	0	0	1	1	1	1	1	0	0	1	1	1	1	1	1	1	1	3
59	31	2	1	2	12	1	3	0	0	2	1	0	0	3	0	4	5	3	1	1	1	1	1	1	1	2	2	1	1	1	1	1	0	1	1	1	1	0	0	0	5	5	3	3	3	2	2	0	2
60	38	2	1	2	13	1	4	0	0	2	1	0	0	3	1	4	4	2	0	1	1	1	0	0	0	2	2	1	1	1	1	0	0	1	1	1	1	0	0	0	4	4	3	3	3	2	2	0	2
61	47	2	1	2	13	1	3	0	0	2	1	0	0	4	1	4	4	2	1	1	1	1	1	0	1	1	1	1	1	1	1	0	0	1	1	1	1	0	0	0	5	4	3	3	3	2	3	0	1
62	47	2	2	2	14	1	3	0	0	1	1	1	0	5	1	4	5	1	1	0	1	0	0	0	1	2	2	1	1	1	1	0	0	1	0	0	0	0	0	0	3	3	3	3	3	3	3	0	4
63	52	2	1	2	16	2	3	0	0	2	1	1	0	4	1	4	4	3	0	0	1	0	0	0	1	0	0	1	1	1	1	0	0	1	0	1	1	0	0	0	4	4	3	3	3	3	3	1	3
64	26	2	2	1	13.4036	1	1	0	0	2	1	0	0	5	1	4	5	2	1	1	1	1	1	1	1	2	2	1	1	1	1	1	0	1	1	1	1	1	1	0	4	4	2	3	2	2	2	0	1
65	34	2	1	2	13	1	3	0	0	2	2	0	0	4	1	4	5	3	1	1	1	1	0	0	1	2	2	1	1	1	1	1	0	1	1	1	1	1	1	0	4	4	3	3	3	3	3	1	4
66	45	1	1	2	13	1	3	1	0	2	2	1	0	5	1	4	5	2	1	1	1	1	1	1	1	2	2	1	1	1	1	1	1	1	1	1	1	1	1	0	4	4	3	3	3	3	3	1	4
67	35	2	1	2	12	1	3	0	0	1	1	0	0	3	0	4	4	3	1	1	1	1	1	1	1	2	2	1	1	1	1	1	0	1	1	1	1	1	1	0	4	4	3	3	3	3	3	1	2
68	47	2	1	2	12	1	3	1	0	1	1	0	0	3	1	4	3	3	1	1	1	1	1	1	1	2	2	1	0	1	1	1	0	1	0	1	1	1	1	0	5	5	4	2	2	2	3	0	2
69	52	2	1	2	13	1	4	0	0	2	0	0	0	3	0	4	4	3	0	0	1	1	1	1	1	2	2	1	1	1	1	1	0	1	1	1	1	0	0	0	4	4	3	3	3	3	3	0	1
70	47	1	1	2	12	1	3	0	0	1	2	1	0	4	1	4	5	3	1	1	1	1	0	1	1	2	2	1	1	1	1	1	0	1	1	1	1	0	1	0	5	4	4	3	3	4	3	0	2
71	36	2	1	2	12	1	2	0	0	2	1	1	0	3	0	3	6	3	1	0	0	0	1	1	1	1	1	1	1	1	1	1	0	1	1	1	1	1	1	0	5	5	4	4	3	3	2	0	1
72	50	2	1	2	12	1	3	0	0	2	1	1	0	4	0	3	5	3	0	0	0	1	1	0	1	2	2	1	1	1	1	1	0	1	1	1	1	1	1	0	4	4	3	3	3	3	3	0	2
73	27	2	2	1	14	1	1	0	0	3	1	0	0	4	0	4	5	1	1	1	1	1	1	1	1	2	2	1	1	1	1	1	1	1	1	1	1	1	1	1	5	5	3	2	2	2	2	0	2
74	25	2	1	1	12	1	1	0	0	2	1	0	0	4	1	2	6	3	1	1	1	1	0	0	1	2	2	1	1	1	1	1	0	1	1	1	1	1	1	0	5	5	3	3	3	3	3	0	2
75	36	2	1	2	12	1	4	0	0	1	1	0	0	3	0	4	6	3	1	1	1	1	1	1	1	2	2	1	1	1	1	1	1	1	1	1	1	1	1	1	4	4	3	3	3	3	3	0	2
76	29	2	2	1	13	1	1	0	0	3	1	0	0	4	1	4	4	2	1	1	1	1	1	1	1	1	2	1	1	1	1	1	1	1	1	1	1	1	0	0	5	5	3	3	2	3	2	0	3
77	38	2	1	2	10	2	3	1	0	1	2	0	0	4	0	3	6	3	0	1	1	0	1	1	1	1	2	1	1	1	1	1	0	1	1	1	1	1	0	0	5	5	4	4	4	4	4	0	2
78	25	1	1	1	14	1	1	0	0	2	2	0	0	3	1	2	6	2	1	1	1	1	1	1	1	2	2	1	1	1	1	1	0	1	1	1	1	0	1	0	3	4	3	3	3	3	3	0	4
79	47	1	1	2	16	1	3	0	0	2	1	1	0	4	0	4	5	2	1	1	1	1	1	1	1	2	2	1	1	1	1	1	0	1	1	1	1	1	1	1	5	5	4	3	3	3	3	0	2
80	24	2	1	1	13	1	1	0	0	3	2	0	0	3	1	2	5	2	1	0	0	1	1	1	1	1	2	1	0	1	0	0	0	1	1	0	1	0	0	0	4	4	3	3	2	3	2	0	2
81	24	2	2	1	12	1	1	1	0	3	0	0	0	3	1	4	5	2	1	1	1	1	1	1	1	2	2	1	0	1	0	0	0	1	1	1	1	1	1	0	5	5	4	2	2	2	2	0	3
82	52	2	1	2	14	1	3	0	0	2	1	0	0	4	0	3	4	1	0	1	1	1	0	0	1	2	2	1	1	1	1	1	0	1	1	1	1	1	0	0	5	5	3	3	3	3	3	1	4
83	27	2	2	1	14	1	1	1	0	3	1	1	0	4	1	4	5	1	1	1	1	1	1	1	1	2	2	1	1	1	1	0	0	1	1	1	1	1	1	0	5	5	2	2	3	3	2	0	2
84	49	2	1	2	14	1	3	0	0	2	2	0	0	5	1	4	3	2	0	1	1	0	0	0	1	0	0	0	1	1	1	1	0	1	1	1	1	0	0	0	4	4	3	3	3	3	4	1	2
85	51	2	1	2	15	2	3	1	0	2	1	1	0	4	1	4	5	3	1	1	1	1	1	1	1	2	2	1	1	1	1	1	0	1	1	1	1	1	1	0	5	5	4	4	3	2	2	1	2
86	47	2	1	2	14	1	3	1	0	1	1	0	0	4	1	4	5	3	1	1	1	1	0	1	1	2	2	1	1	1	1	1	0	1	1	1	1	1	1	0	4	4	3	2	2	3	2	1	2
87	36	2	2	2	14	1	3	0	0	2	1	0	0	5	1	4	6	3	1	1	1	1	0	1	1	2	1	1	1	1	1	0	0	1	0	1	1	0	1	0	5	4	3	3	3	3	2	1	4
88	48	2	2	2	15	1	3	0	0	2	0	0	0	3	0	4	5	1	1	1	1	1	1	1	1	2	2	1	1	1	1	1	1	1	1	1	1	1	1	1	5	5	3	2	3	3	2	1	2
89	37	2	1	2	13	1	4	0	0	2	0	0	0	3	0	4	6	3	1	1	1	1	1	1	1	2	2	1	1	1	1	1	0	1	1	1	1	1	1	0	4	4	3	3	3	3	2	1	4
90	47	2	1	2	12	1	3	0	0	2	0	0	0	3	1	4	5	2	1	1	1	1	1	1	1	2	2	1	1	1	1	1	1	1	1	1	1	1	1	1	4	4	3	3	2	2	2	0	2
91	53	2	1	2	13.4036	2	3	1	0	1	2	0	0	5	1	4	4	3	1	1	1	1	1	1	1	2	2	1	1	1	1	1	1	1	1	1	1	1	1	1	4	4	3	2	2	2	2	0	2
92	51	2	1	2	12	2	3	0	0	2	1	1	0	4	0	3	5	3	0	1	0	1	0	0	0	0	0	1	1	1	1	1	0	1	1	1	1	1	0	1	5	5	4	4	4	4	3	1	2
93	49	2	1	2	16	2	3	1	0	2	1	1	0	3	0	4	4	3	1	1	1	0	0	0	1	2	2	0	1	1	1	1	1	1	1	1	1	1	0	1	5	5	3	2	3	3	2	0	3
94	49	2	1	2	14	2	3	1	0	2	1	0	1	3	0	1	3	3	0	1	1	0	0	0	1	1	2	1	1	1	1	1	0	1	1	0	1	1	1	0	5	5	3	3	3	3	2	0	2
95	36	2	1	2	12	1	3	1	0	2	1	0	0	3	0	4	5	2	1	1	1	1	1	1	1	2	2	1	1	1	1	1	0	1	1	1	1	1	1	0	5	4	3	2	2	2	2	0	2
96	46	2	1	2	12	2	3	0	0	1	1	1	0	5	1	4	4	2	1	0	1	1	0	0	1	2	2	1	1	1	1	1	1	1	1	1	1	1	1	1	5	5	4	3	4	3	3	0	2
97	36	2	1	2	15	1	4	1	0	2	1	0	0	4	1	4	5	3	1	0	1	1	0	1	1	2	2	1	1	1	1	1	0	1	1	1	1	1	1	0	4	4	3	3	3	3	3	0	2
98	51	2	1	1	14	2	3	1	0	2	2	1	0	4	1	4	4	2	1	0	1	1	0	0	1	0	2	1	1	1	1	1	0	1	0	1	1	0	0	1	1	1	1	1	2	2	1	0	2
99	52	2	2	2	15	1	4	0	0	2	1	0	0	3	1	4	5	2	1	1	1	1	1	1	1	2	2	1	1	1	1	1	0	1	1	1	1	1	1	0	5	5	2	2	3	3	2	0	2
100	26	2	1	1	12	1	1	0	0	2	2	1	0	4	0	4	5	2	1	1	1	1	1	1	1	2	2	1	1	1	1	1	1	1	1	1	1	1	1	1	5	5	3	3	3	3	3	0	2
101	49	1	1	2	14	2	3	0	0	2	1	0	0	3	1	4	4	2	1	1	1	0	0	1	1	2	2	1	1	1	1	0	0	1	1	1	1	1	1	0	4	4	3	2	2	3	2	1	2
102	49	2	1	2	15	2	3	0	0	2	2	0	0	4	1	4	4	3	1	1	1	0	0	0	1	0	0	1	1	1	1	1	1	1	1	1	1	1	1	1	4	5	3	3	3	3	3	1	3
103	49	2	1	2	14	1	3	0	0	1	2	1	0	3	1	4	4	3	1	1	1	0	0	0	1	2	2	1	1	1	1	0	0	1	1	0	0	0	0	0	4	4	3	3	3	3	3	1	4
104	45	1	1	1	14	1	3	0	0	2	2	0	0	4	0	4	5	2	1	1	1	1	1	1	1	2	2	1	1	1	1	1	0	1	1	1	1	1	1	0	4	4	3	2	3	3	3	0	2
105	47	2	1	2	10	1	3	0	0	2	1	2	0	5	1	3	5	3	0	0	0	0	0	0	1	1	1	1	1	0	0	0	0	1	1	0	1	0	0	0	3	3	3	3	3	3	3	0	2
106	34	2	2	2	15	1	3	1	0	3	0	0	0	4	1	4	4	2	1	1	1	1	1	1	1	2	2	1	1	1	1	1	0	1	1	1	1	1	0	0	4	4	3	3	3	3	3	1	4
107	47	2	1	2	13	1	3	1	0	2	2	0	0	3	1	4	5	2	1	1	1	1	1	1	1	2	2	1	1	1	1	1	1	1	1	1	1	1	1	1	4	4	3	3	3	3	3	0	2
108	47	2	2	2	13	1	3	0	0	2	1	1	0	3	0	4	4	3	0	0	1	0	0	1	1	2	2	1	1	1	1	1	0	1	1	0	1	0	0	0	5	5	4	3	3	2	2	0	2
109	34	2	1	2	13	1	4	0	0	2	0	0	0	4	0	3	5	3	0	0	0	1	1	0	0	2	2	1	0	1	1	1	0	0	1	1	1	1	0	0	4	4	3	3	3	3	3	1	2
110	25	2	1	1	11	1	1	1	0	2	2	1	0	4	1	2	5	2	0	1	1	1	0	1	1	2	2	1	1	1	0	0	0	1	1	1	1	1	1	0	4	4	3	3	3	3	2	1	2
111	29	2	1	2	12	1	2	0	0	1	1	0	0	4	0	4	5	2	1	0	1	1	1	1	1	2	2	1	1	1	1	1	0	1	1	1	1	1	1	0	4	4	3	3	3	3	3	1	3
112	51	2	1	2	15	2	3	0	0	2	2	1	0	3	1	4	4	2	1	1	1	1	1	1	1	2	2	1	1	1	1	1	0	1	1	1	1	1	1	0	4	4	3	3	3	3	3	1	4
113	47	2	1	2	16	2	3	0	0	3	1	1	0	3	1	3	4	3	1	1	1	1	0	0	1	0	2	1	1	1	1	1	0	1	0	1	1	0	0	0	5	5	3	3	3	3	3	0	2
114	50	2	2	2	14	2	4	0	0	3	1	1	0	5	1	4	3	2	1	1	1	1	1	1	1	0	0	1	1	1	1	1	0	1	1	1	1	1	1	0	4	4	3	3	3	3	3	0	2
115	48	2	1	2	16	1	3	0	0	1	1	0	0	5	1	4	4	2	1	0	1	0	0	1	1	2	2	1	1	1	1	1	0	1	0	1	1	0	0	0	4	4	3	4	4	3	4	0	2
116	31	2	2	1	12	1	1	0	0	3	2	0	0	3	0	3	5	2	1	0	1	0	1	1	0	2	2	1	1	1	0	0	0	1	0	0	1	0	0	0	5	5	3	3	3	3	3	0	2
117	50	2	1	2	13	2	3	0	0	1	1	1	0	4	1	4	5	3	1	1	1	1	1	1	1	2	2	1	1	1	1	1	0	1	1	1	1	1	1	0	4	4	4	2	3	3	2	1	2
118	41	2	1	2	13	1	4	1	0	2	1	0	0	3	1	1	2	2	0	1	1	1	1	1	1	2	2	1	1	1	1	0	0	1	1	1	1	0	0	0	5	5	3	2	2	3	3	0	2
119	36	2	1	2	13	1	3	0	0	5	0	1	2	3	0	3	4	3	0	0	1	1	1	0	0	2	2	0	0	0	0	1	0	0	0	1	1	0	0	0	4	4	3	3	3	2	3	0	1
120	44	2	1	2	15	1	3	0	0	2	1	0	0	4	0	1	2	2	0	0	1	0	0	0	0	1	1	0	0	1	0	0	0	0	0	0	0	0	0	1	5	5	4	4	3	2	2	0	2
121	55	2	1	2	14	2	3	1	0	2	2	1	0	4	1	4	3	2	1	1	1	1	1	1	1	2	2	1	1	1	1	1	1	1	1	1	1	1	1	1	5	5	3	3	2	1	2	0	2
122	43	2	1	2	12	1	3	1	0	2	1	1	0	3	1	4	5	3	1	1	1	1	0	1	1	2	2	1	1	1	1	1	1	1	1	1	1	1	1	1	5	5	3	3	3	3	3	0	2
123	32	2	1	2	13	1	3	0	0	2	1	0	0	4	1	4	6	2	1	0	1	1	0	0	1	2	2	1	1	1	1	0	0	1	1	0	1	0	1	0	4	4	3	3	3	3	2	0	2
124	26	2	2	1	13	1	1	0	1	3	1	0	0	4	0	4	4	2	1	0	1	0	0	0	1	0	2	1	1	0	1	0	0	1	1	1	1	0	0	0	5	5	3	3	2	2	3	0	2
125	45	2	1	2	15	1	3	0	0	2	2	1	0	4	1	4	5	2	1	1	1	1	1	1	1	2	2	1	1	1	1	1	1	1	1	1	1	1	1	1	5	5	4	4	4	4	4	1	2
126	39	2	1	1	14	1	3	0	0	2	1	1	0	3	1	4	5	1	1	1	1	1	1	1	1	2	2	1	1	1	1	1	1	1	1	1	1	1	1	1	5	5	3	3	3	3	3	0	2
127	47	2	1	2	13	2	3	1	0	2	2	0	0	5	1	4	5	3	1	1	1	0	0	1	1	1	1	1	1	1	1	0	0	1	0	0	0	0	1	1	5	5	3	3	3	2	3	0	2
128	32	2	1	2	12	1	3	0	0	1	1	0	0	3	1	4	5	2	1	1	1	1	1	1	1	2	2	1	1	1	1	1	0	1	1	1	1	1	1	0	4	4	3	3	3	3	2	0	2
129	48	2	1	2	15	1	3	0	0	1	1	1	0	5	0	4	5	2	1	1	1	0	0	1	1	2	2	1	1	1	1	0	0	1	1	1	1	0	0	0	5	5	3	3	3	2	3	0	2
130	32	2	2	2	13	1	2	1	0	5	1	1	0	2	0	3	5	2	1	0	1	0	1	1	1	2	2	0	1	1	1	0	0	1	0	1	1	1	0	0	5	5	3	2	2	2	2	0	2
131	48	1	1	2	15	2	3	1	1	2	1	0	0	4	1	4	4	2	1	1	1	1	1	1	1	2	2	1	1	1	1	1	0	1	0	1	0	1	0	0	4	4	3	3	3	3	3	1	2
132	46	2	1	2	14	1	3	0	0	5	1	0	0	5	1	4	3	1	1	1	1	1	0	1	1	2	0	1	1	1	1	1	0	1	1	1	1	0	0	0	5	5	3	4	3	3	4	1	4
133	31	1	2	2	13	1	3	0	0	2	1	0	0	3	1	4	5	2	0	0	1	1	0	1	1	2	2	1	1	1	1	0	0	1	0	1	1	0	0	0	4	4	3	3	3	3	3	0	2
134	24	2	1	1	12	1	1	0	0	2	0	1	0	3	1	2	5	1	1	1	1	1	1	1	1	2	2	1	1	1	1	1	0	1	1	1	1	1	1	0	4	4	2	2	2	3	3	0	2
135	33	2	2	2	14	1	4	0	0	2	0	0	0	3	0	3	3	2	0	0	0	0	0	0	1	1	1	1	1	1	0	0	0	1	0	1	1	0	0	0	5	5	1	2	2	2	2	0	2
136	37	2	1	2	15	1	3	0	0	2	2	1	0	4	1	4	5	3	0	1	1	0	1	1	1	2	2	0	0	1	1	0	0	1	0	0	1	0	0	0	4	4	3	3	3	3	3	0	2
137	58	1	1	1	13	2	3	0	0	1	1	1	0	4	1	3	3	3	1	1	1	1	1	1	1	1	1	1	1	1	1	1	0	1	1	1	1	1	0	0	4	5	3	2	2	3	3	0	2
138	35	2	2	2	13	2	3	0	0	2	1	1	0	3	0	3	5	3	0	1	1	1	1	1	0	2	2	1	1	1	1	1	1	1	1	1	1	0	0	0	4	4	2	2	2	2	2	0	2
139	38	2	1	2	14	1	4	0	0	2	1	1	2	3	1	4	5	2	0	0	1	1	1	1	0	2	2	1	1	1	1	1	1	1	1	1	1	1	1	1	5	5	4	4	4	4	3	1	2
140	44	2	2	2	16	1	4	0	0	2	1	0	0	4	0	2	3	2	0	1	1	1	0	0	0	2	2	0	1	1	1	0	0	1	0	1	1	1	0	0	4	4	2	3	3	3	3	0	1
141	47	2	1	2	13	1	3	0	0	1	1	0	0	5	1	4	5	3	1	1	1	1	1	1	1	2	2	1	1	1	1	1	1	1	1	1	1	1	1	1	5	5	4	4	2	1	1	0	2
142	52	2	1	2	14	1	3	1	0	2	1	1	0	4	1	4	4	2	1	1	1	1	1	1	1	2	2	1	1	1	1	1	0	1	1	1	1	1	0	0	5	5	3	3	3	2	2	0	2
143	47	2	2	2	16	1	3	0	0	2	1	0	0	4	1	4	5	3	1	1	1	1	1	1	1	0	2	1	1	1	1	1	1	1	1	1	1	1	0	0	4	4	3	3	3	3	3	0	2
144	56	2	1	2	16	2	3	1	0	1	0	0	0	3	0	4	5	3	0	1	1	1	0	0	1	2	2	1	1	1	1	1	0	1	0	1	1	1	1	0	4	4	3	2	3	3	2	0	2
145	49	2	1	2	12	1	3	0	0	2	2	1	0	5	1	4	4	2	1	1	1	1	1	1	1	0	0	1	1	1	1	1	1	1	1	1	1	1	1	1	5	5	4	4	4	4	4	1	4
146	36	2	1	2	13	1	3	0	1	2	1	0	0	3	0	1	5	2	0	1	1	1	1	1	0	1	1	1	0	1	0	0	1	1	0	1	1	1	0	1	4	4	2	2	2	2	2	0	1
147	49	2	1	1	13	1	4	0	0	2	2	0	0	5	0	3	4	2	1	1	1	0	0	0	0	2	2	1	1	1	0	0	0	1	1	1	0	0	0	0	5	5	2	2	2	2	2	0	2
148	42	2	1	2	13	1	4	0	0	2	1	0	0	3	1	4	5	1	1	1	1	1	0	1	1	2	2	1	1	1	1	1	1	1	1	1	1	0	1	0	5	5	4	3	3	3	3	1	2
149	57	1	1	2	13.4036	2	3	0	0	2	1	0	0	3	0	1	3	2	0	0	0	0	0	1	0	1	1	0	1	1	0	0	0	1	0	1	1	0	0	0	5	4	3	3	2	3	2	0	1
150	53	2	1	2	14	2	3	0	0	2	2	1	1	3	0	1	2	1	0	1	1	1	1	0	1	1	2	0	0	0	0	1	0	0	0	1	1	1	0	0	5	4	4	3	2	2	2	0	2
151	25	2	2	1	12	1	1	0	1	2	1	1	0	4	0	4	4	2	0	1	0	0	1	1	0	2	2	1	1	1	1	1	0	1	0	0	0	1	0	0	5	5	3	3	3	2	2	0	2
152	37	2	2	1	14	1	4	1	0	3	1	0	0	4	1	4	5	1	1	1	1	1	1	1	1	2	2	1	1	1	1	1	1	1	1	1	1	0	0	1	5	5	3	3	3	3	3	1	4
153	43	2	1	2	15	2	3	0	0	2	2	0	0	4	1	4	5	3	1	1	1	1	1	0	0	2	2	1	1	1	1	1	0	1	1	1	1	0	0	0	2	1	2	2	2	1	2	1	4
154	50	2	2	1	12	1	3	0	0	2	2	0	0	4	1	4	5	2	0	0	1	1	1	1	1	2	2	1	1	1	1	1	1	1	1	1	1	1	0	0	4	4	3	3	3	3	3	0	2
155	34	2	1	2	13	1	3	0	0	1	2	0	0	5	0	4	5	2	1	1	1	0	0	0	1	2	2	1	1	1	1	1	0	1	1	1	0	0	0	0	5	5	3	2	2	4	3	1	4
156	48	2	1	2	15	1	3	0	0	1	1	0	0	4	1	4	5	3	1	1	1	0	0	1	1	2	2	1	1	1	1	1	0	1	1	1	1	1	1	0	4	4	3	3	3	2	2	1	4
157	30	2	1	1	13	1	1	0	0	2	1	0	0	5	0	4	6	1	0	0	1	0	1	0	0	1	2	0	1	0	1	1	0	1	1	1	1	0	0	0	4	4	3	3	3	3	3	0	1
158	35	1	1	2	15	1	3	1	0	2	1	0	0	3	1	4	5	2	1	1	1	1	1	1	1	0	0	1	1	1	1	1	0	1	1	1	1	1	0	0	4	4	3	3	2	2	2	0	2
159	45	2	1	2	13	1	4	0	0	2	0	0	0	5	0	1	4	2	0	1	1	0	1	0	0	1	1	1	1	1	1	0	0	1	0	1	1	0	0	0	5	5	3	2	3	3	3	1	2
160	39	2	1	2	14	1	3	0	0	1	1	1	0	4	1	4	5	3	0	1	1	0	1	1	1	2	2	1	1	1	1	1	0	1	1	1	1	1	0	0	4	4	3	3	3	3	3	0	2
161	23	2	2	1	13	1	1	0	0	3	1	0	0	3	0	2	6	2	1	1	1	1	0	0	1	2	2	1	1	0	1	1	0	1	1	0	0	0	0	0	5	5	3	3	3	3	3	0	1
162	33	2	2	2	13	1	3	0	0	2	1	1	1	4	1	4	5	3	0	1	1	1	0	1	1	1	1	1	1	1	1	1	0	1	1	1	1	1	1	0	4	4	3	2	2	2	2	1	2
163	28	2	2	2	14	1	2	0	0	2	1	0	0	4	1	4	5	2	0	0	1	0	1	0	1	2	2	0	1	1	1	0	0	1	1	0	1	0	0	0	5	5	3	3	3	3	3	1	3
164	52	2	1	2	13	1	4	0	0	2	1	0	0	4	0	3	3	3	0	1	1	1	1	1	1	2	2	1	1	1	1	0	0	1	1	1	1	1	1	0	5	5	3	3	3	3	3	1	4
165	56	2	1	2	12	2	3	0	0	2	1	1	0	4	0	1	3	2	0	0	1	0	0	0	0	1	1	0	0	0	1	1	0	1	1	1	1	1	0	0	4	4	3	3	2	2	2	0	2
166	41	2	1	1	15	1	3	1	0	2	2	2	1	2	0	1	3	2	0	0	1	0	1	0	1	2	2	1	1	0	1	0	0	1	0	0	0	0	0	0	5	5	4	2	2	2	2	0	2
167	36	2	1	2	13	1	4	1	0	2	0	0	0	4	1	4	5	2	1	1	1	1	1	1	1	2	1	1	1	1	1	0	0	1	1	1	1	1	0	0	1	1	1	1	1	1	1	1	4
168	21	1	2	1	12	1	1	0	0	3	1	1	0	4	1	2	4	2	0	1	0	0	1	0	1	2	2	1	1	0	1	0	0	1	1	1	1	0	0	0	4	4	3	3	3	3	2	0	1
169	35	2	1	2	12	1	3	0	0	2	1	0	0	3	1	4	5	3	1	1	1	1	0	1	1	2	2	1	1	1	0	1	0	1	0	1	1	0	1	0	4	4	3	3	3	3	3	0	2
170	27	2	2	1	12	1	1	0	0	2	1	0	0	3	1	4	5	2	1	0	1	1	0	1	1	0	2	1	1	1	1	0	0	1	1	1	1	1	1	0	4	4	3	3	3	3	3	0	3
171	22	2	2	1	12	1	1	0	0	3	1	0	0	4	0	2	4	2	0	1	1	1	0	0	1	2	2	0	1	1	1	1	0	1	1	1	1	1	0	0	4	4	3	3	2	3	2	0	2
172	28	2	2	1	14	1	1	1	0	2	1	0	0	4	1	4	5	2	1	1	1	1	1	1	1	2	2	1	1	1	1	1	1	1	1	1	1	0	1	1	4	4	3	3	3	3	3	0	2
173	22	2	1	1	12	1	1	0	0	2	1	1	0	4	0	2	5	2	1	1	1	1	1	1	1	2	2	1	1	1	1	1	1	1	1	1	1	0	0	0	5	4	3	2	3	2	2	0	2
174	39	2	1	2	12	1	3	0	0	2	1	1	0	3	0	4	5	3	1	1	1	1	1	1	1	2	0	1	1	1	1	1	0	1	1	1	1	1	1	0	4	4	3	3	3	3	4	0	2
175	49	2	1	2	15	1	3	0	0	2	1	1	0	4	0	3	4	2	1	1	1	1	1	1	1	0	0	1	1	1	1	1	1	1	1	1	1	1	1	1	5	4	3	3	2	3	3	0	1
176	34	2	2	2	13.4036	1	3	1	0	5	1	0	0	4	0	4	5	1	1	1	0	0	1	1	1	1	2	1	0	1	0	0	0	1	0	0	1	0	0	0	4	4	2	1	3	3	3	0	2
177	39	2	1	2	13	1	3	0	0	1	2	1	0	5	1	4	5	2	1	1	1	1	0	1	1	2	2	1	1	1	1	1	1	1	1	1	0	0	0	0	5	5	4	4	4	4	4	1	4
178	37	2	1	2	13	1	4	1	0	2	1	1	0	4	1	4	5	2	1	1	1	1	1	1	1	2	2	1	1	1	1	1	1	1	1	1	1	1	1	1	5	5	4	3	3	3	3	1	4
179	31	2	1	2	12	1	2	1	0	2	1	0	0	4	0	4	5	2	1	1	1	1	1	1	1	2	2	1	1	1	1	1	1	1	1	1	1	1	1	1	5	5	3	3	3	3	3	0	2
180	52	2	1	2	13	1	4	0	0	2	1	1	0	3	1	4	5	3	1	0	1	1	1	1	1	2	2	1	1	1	1	1	0	1	1	1	1	0	1	0	5	5	3	2	3	3	3	0	2
181	29	2	1	2	15	1	2	0	0	2	1	0	0	4	0	4	5	3	1	1	1	1	1	1	1	1	1	1	1	1	1	1	1	1	1	1	1	1	1	1	5	4	3	3	3	3	3	0	2
182	51	2	1	2	14	1	3	1	0	3	1	0	0	4	1	4	3	1	0	1	1	0	0	0	1	0	0	0	1	1	0	1	0	1	0	1	1	0	0	1	1	1	3	3	3	3	3	1	2
183	54	2	1	2	11	2	3	1	0	1	1	1	1	3	0	3	5	1	1	1	1	1	1	1	1	2	2	1	1	1	1	1	1	1	1	1	1	1	1	1	4	4	2	3	2	2	2	0	2
184	55	2	1	2	13	2	3	0	0	1	2	0	0	4	0	3	5	3	0	1	1	1	1	1	1	1	1	1	1	1	1	1	0	1	1	1	1	1	1	0	5	5	3	3	3	3	3	1	2
185	39	2	1	2	13	1	4	1	0	2	1	0	0	4	1	4	5	2	1	1	1	1	1	1	1	2	2	1	1	1	1	1	1	1	1	1	1	1	1	1	4	4	3	2	2	3	2	1	2
186	27	2	1	1	12	1	1	0	0	1	2	1	0	3	0	2	5	2	0	0	1	1	1	0	0	2	2	0	0	0	1	1	0	0	1	1	1	1	0	0	4	4	3	3	2	3	3	0	2
187	22	2	2	1	13	1	1	0	0	3	1	0	0	4	0	4	4	1	1	1	1	1	1	1	1	2	2	1	1	1	1	1	0	1	1	1	1	1	1	0	4	4	3	3	3	3	3	0	4
188	42	2	1	2	13	1	3	0	0	2	1	0	0	3	1	4	3	3	0	1	1	1	1	1	1	0	0	1	1	1	1	0	0	1	1	1	1	0	0	0	4	4	2	2	2	2	2	0	1
189	23	2	2	1	13	1	1	0	0	3	0	0	0	3	0	4	4	1	1	1	1	1	1	1	1	2	2	1	0	0	0	0	0	1	0	0	0	0	0	0	5	5	1	3	3	3	1	0	1
190	33	2	1	2	14	1	4	0	0	1	1	1	0	5	1	4	6	3	1	1	1	1	1	1	1	2	2	1	1	1	1	1	0	1	1	1	1	0	0	0	5	5	3	3	3	3	3	1	4
191	24	2	2	1	15	1	1	0	0	3	2	0	0	4	1	4	5	1	1	1	1	1	1	0	1	2	2	1	1	1	1	1	0	1	1	0	1	0	0	0	5	5	3	3	3	3	3	0	4
192	47	2	1	2	13	1	3	1	0	1	0	0	0	3	0	3	5	2	0	1	1	0	1	0	0	1	1	1	1	1	0	0	0	1	1	0	0	1	0	0	4	4	2	3	3	3	3	0	2
193	46	2	1	2	13	1	3	0	0	2	1	1	0	4	1	4	5	3	1	1	1	1	0	1	1	2	2	1	1	1	1	1	0	1	1	1	1	0	0	0	5	5	3	3	3	3	3	1	4
194	33	1	1	2	13	1	4	1	0	2	0	1	0	4	0	4	4	2	0	0	0	0	0	0	1	0	0	1	1	1	1	1	0	1	1	1	1	1	1	0	5	5	2	2	2	2	2	0	2
195	48	2	1	2	13	2	4	0	0	1	1	1	1	3	1	4	4	2	1	1	1	1	1	1	1	0	0	1	0	1	1	1	0	1	0	0	1	1	0	0	4	4	3	3	3	3	3	0	2
196	22	2	2	1	12	1	1	0	0	3	1	0	0	3	1	2	4	1	1	1	1	1	1	0	1	1	2	1	1	1	1	1	0	1	1	1	1	1	1	0	4	4	2	3	3	3	3	0	1
197	35	2	1	2	13	1	3	1	0	1	1	1	0	4	1	3	6	3	0	0	0	1	1	1	0	2	2	0	0	1	0	0	0	1	0	1	0	0	0	0	5	5	3	2	3	3	2	0	2
198	36	2	1	2	13	1	3	0	0	2	1	1	0	4	1	4	6	2	1	0	1	1	0	1	1	2	2	0	1	1	1	0	0	1	0	1	1	0	0	0	4	4	3	3	3	3	3	0	3
199	52	2	1	2	14	2	3	0	1	1	1	1	0	5	0	4	5	3	0	1	0	0	0	0	0	2	2	0	0	1	0	0	0	1	0	0	0	0	1	0	4	4	3	3	3	3	3	0	2
200	49	2	1	2	15	1	3	1	0	2	1	0	0	3	1	4	5	3	1	1	1	1	0	1	1	2	2	1	1	1	1	0	1	1	1	1	1	1	1	1	4	4	2	2	2	3	3	1	4
201	42	2	1	2	14	1	3	0	0	2	1	1	0	3	1	4	5	2	1	1	1	0	1	1	1	0	2	1	1	1	1	1	1	1	1	1	1	1	1	1	4	4	3	3	3	3	3	1	4
202	52	2	2	2	13.4036	2	3	0	0	3	0	0	0	3	0	2	1	1	0	1	0	1	0	0	0	0	2	1	1	1	1	1	0	1	0	1	0	1	1	0	2	3	2	1	2	3	2	0	1
203	35	2	1	2	13	1	3	0	0	3	1	1	0	4	1	2	2	1	1	1	1	1	1	1	1	2	2	1	1	1	1	1	0	1	1	1	1	1	0	0	4	4	3	3	3	3	3	1	2
204	41	2	1	2	14	1	4	0	0	1	1	2	0	5	1	4	4	2	1	1	1	1	1	1	1	0	2	1	1	1	1	0	0	1	1	1	1	1	1	1	5	5	4	4	4	4	4	0	1
205	30	2	1	2	12	1	2	0	0	5	1	0	0	4	1	4	5	3	1	1	1	1	1	1	1	2	2	1	1	1	1	1	0	1	1	1	1	0	0	0	5	5	3	3	3	3	3	0	2
206	50	2	1	2	14	1	3	0	0	1	1	0	0	4	1	4	5	3	0	0	1	1	1	1	1	1	2	1	1	1	1	1	0	1	1	1	1	0	0	0	5	5	3	3	3	3	3	0	2
207	29	2	1	1	13	1	1	1	0	2	1	1	0	3	1	4	5	2	1	1	1	1	1	1	1	2	2	1	1	1	1	1	0	1	1	1	1	1	1	0	4	4	3	3	3	3	3	0	2
208	54	2	1	2	15	2	3	0	0	1	2	0	0	3	0	4	4	3	0	0	1	0	0	0	1	0	0	1	1	1	1	1	1	1	0	1	1	0	1	0	4	4	3	3	3	3	3	0	2
209	47	2	2	2	13	1	4	0	0	3	1	1	1	3	0	1	2	2	1	1	1	1	1	1	1	2	2	1	1	1	1	1	0	1	1	1	1	1	1	0	5	5	3	3	3	3	3	0	2
210	39	2	1	2	12	1	2	1	0	2	2	0	0	4	0	3	6	3	0	0	0	0	1	0	0	2	2	0	0	1	0	0	0	1	0	0	0	0	0	0	4	4	3	2	3	3	3	0	2
211	28	2	1	1	12	1	1	0	0	2	1	0	0	5	1	4	5	2	0	1	1	1	1	1	1	1	1	1	1	1	1	1	0	1	0	0	1	0	0	0	5	5	4	4	4	4	3	0	2
212	28	2	1	1	13	1	1	0	0	1	2	0	0	5	1	4	4	2	1	1	1	1	1	1	1	2	2	1	1	1	1	1	0	1	1	1	1	0	0	0	5	5	4	2	3	3	2	0	1
213	50	2	1	2	14	1	3	0	0	2	2	1	0	4	1	4	4	2	1	1	1	1	1	1	1	2	2	1	1	1	1	1	0	1	1	1	1	1	0	1	4	4	3	3	3	3	2	0	2
214	34	2	1	2	14	1	3	0	0	1	1	0	0	3	0	3	6	3	0	0	1	0	0	0	1	2	2	1	1	1	1	0	0	0	1	1	1	0	0	0	4	4	3	3	3	3	3	0	3
215	30	2	1	1	12	1	1	0	0	2	1	0	0	3	1	4	5	3	1	1	1	1	1	1	1	2	2	1	1	1	1	1	0	1	1	1	1	1	1	0	4	4	2	3	3	3	3	0	2
216	31	2	1	2	16	1	3	0	1	2	1	0	0	4	0	3	6	3	1	1	1	1	1	1	1	2	2	1	1	1	1	1	0	1	1	1	1	1	1	0	5	4	2	2	3	3	3	0	2
217	42	1	1	2	13	1	3	0	0	2	1	0	0	3	0	1	3	1	1	0	0	1	0	0	0	2	2	0	0	0	1	0	0	1	0	0	0	0	0	0	1	1	1	1	1	1	1	0	4
218	43	2	1	2	11	1	3	1	0	1	1	0	0	3	0	1	3	2	1	1	1	1	0	1	1	2	2	1	1	1	1	1	0	1	1	0	1	1	1	0	1	5	3	4	3	3	3	1	2
219	30	2	1	1	12	1	1	1	0	2	2	1	1	4	0	3	5	3	0	1	1	1	1	1	1	2	2	1	1	1	1	1	1	1	1	1	1	1	1	1	4	4	3	2	2	2	2	0	1
220	24	1	2	1	16	2	1	0	0	3	1	1	0	5	1	3	4	1	1	1	1	1	1	1	1	2	2	1	1	1	1	1	0	1	1	1	1	0	0	0	4	4	3	3	3	3	3	0	2
221	42	2	1	2	12	1	3	0	0	1	1	1	0	3	0	3	4	3	1	1	1	1	1	1	1	1	1	1	1	0	1	0	0	1	1	1	1	1	0	0	5	5	3	3	3	3	2	0	2
222	31	2	1	1	14	1	1	1	0	2	1	1	0	3	1	3	5	3	1	1	1	0	1	1	1	2	2	1	1	0	0	0	0	1	1	1	1	0	1	0	5	5	3	3	3	3	3	0	2
223	45	2	1	2	12	1	3	0	1	2	1	0	0	4	1	3	4	3	0	0	1	1	0	0	1	1	1	1	1	1	0	1	0	1	1	1	1	1	0	0	5	5	3	3	3	2	2	0	2
224	52	2	1	2	13	1	3	0	0	2	1	1	0	3	1	4	6	2	0	0	1	1	0	0	1	2	2	1	1	1	1	1	0	1	1	1	1	1	0	0	4	4	3	3	3	3	2	0	2
225	51	2	1	2	16	2	3	0	0	2	2	0	0	4	1	4	4	3	1	0	1	0	1	1	1	2	2	1	1	1	1	1	0	1	1	1	1	1	1	0	4	4	3	3	3	2	2	0	2
226	28	2	1	1	13	1	1	0	0	2	1	0	0	3	0	3	6	3	1	1	1	1	1	1	1	2	2	1	1	1	1	1	1	1	1	1	1	1	1	1	4	4	2	2	2	2	2	0	1
227	33	2	1	1	12	1	1	0	0	2	1	0	0	4	1	3	6	3	0	0	1	0	0	1	0	1	2	1	1	1	1	1	0	1	1	1	1	1	1	0	5	5	3	2	2	2	2	1	4
228	37	2	1	2	13	1	3	0	0	2	1	0	0	4	1	4	5	3	1	1	1	1	1	1	1	2	2	1	1	1	1	0	0	1	0	1	1	0	0	0	4	4	3	3	2	3	2	0	2
229	29	2	2	2	13	1	2	0	0	2	0	0	0	3	0	3	6	3	0	0	1	1	1	0	0	1	1	1	1	1	1	1	1	1	1	1	1	1	1	1	1	1	1	1	1	1	1	0	1
230	25	2	2	1	15	1	1	0	0	2	1	0	0	3	1	2	6	1	1	1	1	1	1	1	1	2	2	1	1	1	1	1	1	1	1	1	1	1	1	1	4	4	2	2	2	2	2	0	2
231	32	2	1	2	14	1	3	0	0	2	1	0	0	4	1	4	6	2	1	1	1	1	1	1	1	2	2	1	1	1	1	1	1	1	1	1	1	1	1	1	5	5	3	3	3	3	3	0	2
232	45	2	1	2	16	1	3	1	0	2	1	1	0	3	0	3	4	2	0	1	0	1	0	0	0	2	0	0	1	1	1	0	0	1	0	0	0	1	0	0	4	4	3	2	3	2	2	0	2
233	26	2	2	1	13	1	1	0	0	5	1	1	0	3	0	3	6	2	1	1	1	1	1	1	1	1	1	1	1	1	1	1	1	1	1	0	0	0	0	0	3	3	3	3	3	3	3	0	2
234	35	2	1	2	15	1	4	0	0	2	1	0	0	4	1	4	5	2	1	0	1	0	1	0	1	2	2	1	1	1	1	1	1	1	1	1	1	1	1	0	4	4	2	3	3	3	3	0	2
235	47	2	2	2	16	1	4	0	0	2	1	1	0	4	0	4	4	2	0	1	1	0	1	1	1	2	0	1	1	1	1	1	0	1	1	1	1	1	1	0	5	5	4	2	1	3	2	0	2
236	65	2	1	2	13.4036	2	3	0	0	2	1	0	0	3	0	2	3	2	0	0	0	0	1	0	1	1	1	1	0	1	0	0	0	1	0	0	1	1	0	0	4	4	3	3	4	3	3	0	2
237	41	2	1	2	13	1	3	1	0	2	1	0	1	3	0	1	3	2	0	0	0	0	1	0	0	1	1	0	0	1	0	0	0	1	0	0	0	0	0	0	5	4	3	3	2	3	2	0	2
238	31	1	1	2	15	1	3	0	0	2	1	0	0	4	1	3	6	3	0	0	1	0	1	1	0	2	2	1	1	1	1	1	1	1	1	1	1	0	0	0	5	5	4	4	4	4	4	0	2
239	42	2	2	2	14	1	3	0	0	1	1	2	2	3	1	4	4	2	1	1	1	0	0	0	1	2	2	1	1	1	1	1	0	1	0	1	1	0	1	0	4	4	3	2	2	2	2	0	2
240	32	2	2	2	13.4036	1	3	0	0	3	1	0	0	3	0	2	2	2	0	1	1	0	1	0	0	1	1	1	0	1	1	1	0	1	0	0	1	1	0	0	4	4	2	2	2	3	2	0	2
241	54	2	1	2	14	2	3	0	0	1	1	1	0	4	0	4	5	3	0	1	1	0	1	0	0	0	2	1	1	1	1	1	0	1	1	1	1	0	0	0	4	4	3	3	3	3	3	0	4
242	29	2	2	1	16	1	1	1	0	4	1	0	0	3	0	3	6	2	0	1	1	0	0	0	0	1	2	1	1	1	0	1	0	1	0	1	1	1	0	0	5	4	2	3	3	2	2	0	2
243	19	2	1	1	13	1	1	0	0	2	2	0	0	3	0	2	5	2	1	1	1	1	1	1	1	2	2	1	1	1	1	1	0	1	1	1	1	1	1	0	5	5	2	4	4	4	4	0	1
244	25	2	2	1	15	1	1	0	0	3	1	2	2	4	0	3	4	3	1	0	0	1	0	0	1	2	2	1	1	1	1	1	0	1	1	1	1	1	1	0	3	3	3	3	3	3	3	0	3
245	43	2	1	2	13	1	3	1	0	1	1	0	0	4	0	3	5	1	1	0	1	1	1	1	1	2	2	1	1	1	1	1	1	1	1	1	1	1	1	1	3	3	3	3	3	3	3	1	3
246	26	2	2	2	14	1	2	0	0	2	1	1	0	5	1	4	5	2	0	1	1	0	0	0	1	2	2	1	1	1	0	0	0	1	1	1	1	0	0	0	5	5	4	3	3	3	3	1	4
247	28	1	2	1	13	1	1	1	0	3	0	0	0	4	1	2	6	3	0	1	0	0	0	0	0	2	2	1	1	1	1	1	0	1	1	1	0	0	0	0	4	4	3	3	3	3	3	1	2
248	24	2	2	1	10	1	1	0	0	3	1	1	0	3	0	3	4	2	1	1	1	1	1	1	1	2	2	1	1	1	1	1	1	1	1	1	1	1	1	1	4	4	2	3	2	2	3	0	2
249	22	2	2	1	13	1	1	0	0	3	0	0	0	4	0	3	4	3	1	1	1	1	1	1	1	1	2	1	1	1	1	1	1	1	1	1	1	1	1	1	5	5	4	4	2	2	2	0	1
250	24	1	2	1	13	1	1	0	0	3	1	0	0	3	0	2	5	2	0	1	0	0	1	1	0	1	1	1	1	0	0	1	0	1	1	1	1	0	0	0	4	5	3	4	4	4	4	0	3
251	34	2	1	2	13	1	3	0	0	2	1	1	0	3	1	4	6	2	1	0	1	0	1	1	1	2	2	1	1	1	1	1	1	1	1	1	1	1	1	1	4	4	3	3	3	3	3	0	2
252	51	2	1	2	12	1	3	1	0	2	2	0	0	3	1	1	3	2	1	1	1	1	0	1	1	2	2	1	1	1	1	1	0	1	1	1	1	1	1	0	5	5	3	3	3	3	2	0	2
253	46	2	1	2	14	1	3	0	0	1	2	0	0	4	1	4	5	2	1	1	1	1	1	1	1	2	2	1	1	1	1	1	0	1	1	1	1	0	0	0	5	5	4	4	4	4	4	1	3
254	31	2	2	2	13.4036	1	4	0	0	3	1	1	0	4	0	3	5	3	0	1	1	0	0	1	0	2	2	1	0	0	0	0	0	1	0	0	0	0	0	0	1	1	1	1	1	1	1	0	4
255	24	2	2	1	12	1	1	0	0	3	1	1	0	4	0	3	5	3	1	1	1	0	1	0	1	2	2	1	1	1	1	1	0	1	1	1	1	1	0	0	2	1	2	2	2	2	2	0	1
256	23	2	2	1	16	1	1	0	0	3	1	0	2	3	0	3	3	3	1	1	1	1	1	1	1	1	1	1	1	1	1	1	1	1	1	1	1	1	1	1	5	4	3	3	3	3	3	0	1
257	39	2	1	2	15	1	3	1	0	2	1	1	0	3	1	3	5	3	1	1	1	1	1	1	1	2	2	1	1	1	1	1	0	1	1	1	1	1	1	0	5	5	3	2	2	2	2	0	3
258	27	2	2	1	15	1	1	0	0	3	1	1	0	4	1	2	6	1	1	1	1	1	1	1	1	2	2	1	1	1	1	1	0	1	1	1	1	1	1	0	4	4	3	3	3	3	3	0	2
259	27	2	1	1	10	1	1	1	0	2	1	0	0	4	0	3	6	3	0	0	1	0	1	0	0	2	0	1	0	0	1	1	0	1	1	1	1	0	0	0	5	4	2	2	2	3	2	0	1
260	48	2	1	2	13.4036	1	3	1	0	2	1	0	0	3	0	4	5	3	1	0	1	1	0	1	1	2	2	1	0	0	1	1	0	1	0	1	1	0	0	0	5	5	3	3	3	3	3	0	2
261	22	2	1	1	13	1	1	0	0	1	0	0	0	3	1	3	4	3	0	0	0	1	1	1	1	0	2	1	1	0	1	0	0	1	0	1	1	0	0	0	5	5	4	4	3	3	3	1	4
262	24	2	2	1	13	1	1	0	1	2	1	1	0	4	1	2	5	1	1	1	1	1	1	1	1	2	2	1	1	1	1	1	1	1	1	1	1	1	1	1	5	5	3	3	3	3	3	1	4
263	29	2	2	1	13	1	1	0	0	2	0	0	0	4	0	4	4	2	1	1	0	1	1	1	1	2	2	1	1	1	1	1	0	1	1	1	1	1	1	0	5	5	3	3	3	3	3	0	1
264	52	2	1	2	14	1	3	0	0	4	1	0	2	4	0	3	3	3	1	1	1	1	1	1	1	1	1	1	1	1	1	0	0	1	1	1	1	0	0	0	4	4	3	3	3	3	3	0	2
265	43	2	1	2	13	1	3	0	0	1	0	0	0	4	1	3	5	3	0	1	1	1	1	1	1	2	2	1	1	1	1	0	0	1	1	0	0	0	0	0	4	4	3	3	3	3	3	0	2
266	36	2	1	2	13	1	3	0	0	2	1	0	0	4	1	1	5	2	0	0	0	0	0	0	1	2	2	1	1	1	1	1	0	1	1	1	1	1	1	0	4	4	3	3	3	3	3	0	2
267	27	1	1	1	14	1	1	0	0	2	1	0	0	4	0	3	5	3	0	1	1	1	1	0	0	2	2	1	1	1	1	1	0	1	1	1	1	1	1	0	5	5	3	3	3	3	3	0	1
268	28	2	2	1	14	1	1	1	0	2	2	0	0	3	0	3	4	2	1	1	1	1	1	1	1	2	2	1	1	1	1	1	0	1	1	1	1	0	0	0	5	5	3	3	3	3	3	0	2
269	30	2	1	2	14	1	2	0	0	2	1	0	0	4	1	4	5	2	0	1	1	1	1	1	1	2	2	1	1	1	1	1	0	1	1	1	0	1	1	0	4	4	3	3	3	3	3	0	2
270	27	2	2	2	13.4036	1	2	0	0	4	1	1	0	4	0	3	5	2	0	0	0	1	0	0	0	2	2	0	0	0	1	0	0	1	0	0	0	0	0	0	4	4	3	2	2	3	3	0	2
271	47	2	1	2	13	2	3	0	1	2	2	0	0	4	0	4	5	2	0	1	1	1	0	0	1	2	2	1	1	1	1	1	0	1	1	1	1	1	0	0	5	5	3	3	3	3	2	0	2
272	21	2	1	1	16	1	1	0	0	1	1	0	0	4	0	2	6	3	1	1	1	1	1	1	1	2	2	1	1	1	1	1	1	1	1	1	1	1	1	1	4	4	3	3	3	3	3	0	2
273	52	2	1	2	15	2	3	0	0	1	1	0	0	4	1	4	4	3	1	1	1	0	0	0	1	2	2	1	1	1	1	1	1	1	1	1	1	1	1	1	4	4	3	3	3	3	2	1	2
274	22	2	2	1	14	1	1	0	0	3	1	1	0	4	1	2	6	2	1	0	1	0	0	0	1	1	1	1	1	1	1	1	0	1	1	1	1	0	0	0	4	4	2	2	2	3	2	0	2
275	40	2	1	1	14	1	3	0	0	2	0	1	0	3	1	4	5	2	1	1	1	1	1	1	1	2	2	1	1	1	1	1	0	1	1	1	0	0	0	0	5	5	3	3	3	3	2	0	2
276	30	2	2	1	12	1	1	0	0	3	1	0	0	4	0	4	5	1	1	1	1	1	1	1	1	2	2	1	1	1	1	1	1	1	1	1	1	1	1	1	5	5	3	2	2	3	3	0	2
277	25	2	1	1	13	1	1	0	0	2	1	0	0	3	0	4	5	2	0	0	1	0	0	0	1	2	2	1	1	1	1	1	1	1	1	1	1	0	0	0	4	4	2	2	3	3	3	0	1
278	23	2	1	1	12	1	1	0	0	2	1	0	0	3	1	4	5	2	0	0	1	0	1	1	1	1	2	1	1	1	1	0	0	1	1	1	0	0	0	0	4	4	3	3	3	3	3	0	2
279	51	2	1	2	16	2	3	0	0	2	1	0	0	4	1	4	5	3	1	1	1	1	1	1	1	2	2	0	1	1	1	1	0	1	1	1	1	1	0	0	4	4	2	3	3	3	2	0	2
280	31	2	1	2	14	1	3	0	0	2	1	1	0	4	1	4	5	2	1	1	1	1	1	1	1	2	2	1	1	1	1	1	0	1	1	1	1	0	0	0	5	5	3	2	2	2	2	0	2
281	22	2	2	1	12	1	1	0	0	3	1	1	0	4	1	4	4	2	1	1	1	1	1	0	1	1	2	1	1	0	1	1	0	1	1	1	1	1	0	0	5	5	3	3	3	3	3	0	2
282	24	2	2	1	14	1	1	0	0	3	1	0	0	5	0	4	5	2	0	0	1	0	0	1	1	2	2	1	1	1	1	1	0	1	1	1	1	1	1	0	4	4	3	3	3	3	3	0	2
283	39	2	2	2	12	1	3	0	0	2	1	1	0	4	0	4	5	2	1	1	1	1	1	1	1	1	1	1	1	1	1	1	1	1	1	1	1	1	1	1	5	5	2	2	2	2	2	0	2
284	22	2	2	1	12	1	1	0	0	3	1	0	0	5	0	2	4	1	0	0	1	0	0	0	1	0	0	1	1	1	1	1	1	1	1	1	1	0	1	1	5	5	3	3	3	4	4	0	2
285	41	2	1	1	15	1	3	0	0	5	1	1	0	5	1	1	3	2	0	0	1	0	0	0	0	2	2	1	0	1	1	0	0	1	0	1	1	1	1	0	4	4	3	3	3	3	3	1	4
286	33	2	2	2	15	1	4	0	0	3	1	0	0	3	0	2	2	1	0	0	0	1	0	0	0	1	1	0	1	0	0	0	0	1	0	0	1	0	0	0	4	2	2	2	1	2	1	0	1
287	51	2	2	2	13.4036	1	4	0	0	3	1	2	2	5	0	2	2	2	0	0	0	1	1	0	0	0	0	1	0	1	0	0	0	0	0	0	0	0	1	0	2	2	2	2	2	2	2	0	1
288	53	2	2	2	16	2	4	0	0	3	0	0	0	4	0	2	2	1	0	0	0	1	0	0	0	1	0	0	1	0	0	0	0	1	0	0	0	0	0	0	4	4	3	3	3	3	3	1	2
289	36	2	1	2	13	1	4	0	0	2	1	1	0	3	0	4	5	2	1	0	1	1	1	1	1	2	2	1	1	1	1	1	0	1	1	1	1	1	1	1	5	5	3	3	3	3	4	0	4
290	28	2	1	1	12	1	1	0	0	2	1	1	0	4	1	3	6	2	0	1	1	1	1	1	0	1	1	1	1	1	1	1	0	1	1	0	1	1	0	0	4	4	3	3	2	3	2	0	2
291	22	2	2	1	13.4036	1	1	0	0	3	1	1	1	5	0	4	4	1	0	1	0	0	0	1	1	2	2	1	1	1	1	1	0	1	1	1	0	1	1	0	1	1	1	1	1	1	1	0	4
292	22	2	2	1	13	1	1	0	0	3	1	0	0	4	0	2	4	1	1	1	1	1	1	1	1	2	2	1	1	1	1	1	1	1	1	0	1	0	0	0	4	4	2	2	2	2	2	0	2
293	22	1	2	1	13.4036	1	1	0	0	2	1	1	2	5	1	3	2	2	0	0	0	0	0	0	1	0	1	0	1	0	0	0	0	1	0	0	0	0	0	0	4	4	3	4	2	4	2	0	1
294	50	1	2	2	13	1	4	0	0	3	0	0	0	4	0	1	2	1	0	1	0	1	1	0	0	1	2	0	1	0	0	1	0	1	0	0	0	0	0	0	4	4	3	3	3	3	3	0	1
295	22	2	1	1	16	1	1	0	0	5	1	1	0	4	1	3	4	2	1	0	1	0	0	0	1	2	1	1	1	1	0	0	0	1	0	1	1	0	0	0	4	4	3	3	3	3	3	0	2
296	61	2	1	2	15	2	3	0	1	2	1	1	1	3	0	2	1	2	0	1	1	0	1	0	0	2	2	1	1	1	1	1	1	1	1	1	1	1	1	1	4	4	2	2	2	2	2	0	2
297	50	2	2	2	13	1	3	0	0	2	1	1	0	5	1	4	5	3	1	1	1	1	1	1	1	2	2	1	1	1	1	1	1	1	1	1	1	1	1	0	5	5	4	3	2	2	3	1	2
298	25	2	2	1	12	1	1	0	0	3	1	0	0	4	1	4	4	1	0	1	0	0	1	0	1	2	2	1	1	0	1	0	0	1	1	1	1	1	0	0	4	4	3	3	3	3	3	0	2
299	25	2	2	1	12	1	1	0	0	3	1	0	0	4	1	2	6	1	1	1	1	1	1	1	1	2	2	1	1	1	1	1	0	1	1	1	1	1	1	0	4	4	3	3	3	3	3	0	2
300	29	2	2	1	14	1	1	0	0	1	1	1	0	4	0	3	6	3	1	0	1	0	0	0	1	2	2	1	1	1	1	1	0	1	1	1	1	0	0	0	5	4	3	3	3	3	3	0	2
301	41	2	1	2	14	1	4	0	0	2	1	0	0	3	0	3	5	1	0	0	1	0	0	1	0	2	2	0	0	1	0	0	0	1	0	0	0	0	0	0	4	4	3	3	3	3	2	0	1
302	23	2	2	1	14	1	1	0	0	3	1	1	0	4	1	4	5	3	1	0	0	1	1	0	1	2	1	1	1	1	1	0	0	1	1	1	1	0	0	0	4	4	3	3	3	3	3	1	4
303	47	2	1	2	13	1	3	1	0	1	1	1	0	3	0	4	3	2	0	1	1	0	1	1	1	0	0	1	1	1	1	0	0	1	1	1	1	1	0	0	4	4	2	3	3	3	3	0	2
304	24	2	2	1	14	1	1	0	0	5	0	1	0	3	0	4	4	2	1	1	1	0	0	0	0	2	2	1	1	1	1	0	0	1	1	1	1	0	0	0	3	3	2	2	3	3	3	0	3
305	47	2	1	2	15	1	3	0	0	2	1	0	0	2	0	3	5	3	0	1	0	0	0	0	1	1	1	1	1	1	0	0	1	1	0	1	1	0	0	0	5	4	2	2	2	2	2	0	2
306	22	2	2	1	13	1	1	0	0	3	0	0	0	3	0	2	5	1	1	0	1	0	0	0	1	2	2	1	1	1	0	1	0	1	1	1	0	0	1	0	4	4	2	2	3	2	2	0	1
307	34	1	1	2	13.4036	1	3	0	0	1	2	1	0	5	0	4	5	3	0	0	1	0	0	0	0	2	2	1	1	0	1	0	1	1	0	0	1	0	0	0	4	5	3	3	3	3	3	0	2
308	44	2	1	2	15	1	3	0	0	3	1	0	0	4	1	4	4	1	1	1	1	0	0	1	1	2	2	1	1	1	1	1	0	1	1	1	1	1	1	0	4	4	2	3	3	3	3	1	3
309	32	2	1	2	14	1	3	1	0	2	1	1	0	3	0	3	6	3	0	0	1	0	1	1	1	1	1	0	0	1	1	1	0	1	1	1	1	1	0	0	4	4	2	2	2	2	2	0	2
310	24	1	1	1	13.4036	1	1	0	0	2	0	0	0	5	1	4	5	1	1	1	1	1	1	1	1	2	2	1	1	1	1	1	1	1	1	1	1	1	1	1	4	4	3	3	3	3	3	0	1
311	21	2	1	1	16	1	1	0	0	3	1	0	0	4	1	2	4	2	0	1	1	0	0	0	1	2	2	1	1	0	1	1	0	1	0	1	1	0	0	0	3	3	2	2	3	2	1	0	1
312	47	2	1	2	13	1	3	0	0	2	1	1	0	4	0	4	5	3	0	1	1	1	1	1	1	2	2	1	1	1	1	1	0	1	1	1	1	0	0	0	5	5	3	2	3	3	2	0	2
313	47	2	2	2	14	1	3	0	0	2	1	0	0	4	0	4	5	3	1	0	1	1	1	1	1	2	2	1	1	1	1	1	1	1	1	1	1	1	1	1	4	4	3	3	3	3	2	0	2
314	24	2	2	1	11	1	1	0	0	3	1	1	0	3	1	2	5	1	1	1	1	1	1	1	1	2	2	1	1	1	1	1	1	1	1	1	1	1	1	1	4	4	2	2	2	2	2	0	2
315	45	2	1	2	14	1	3	0	0	2	1	1	0	4	0	4	6	3	1	1	1	1	1	1	1	2	2	1	1	1	1	1	1	1	1	1	1	1	1	1	4	4	3	3	3	3	3	0	2
316	32	2	1	2	13	1	3	1	0	1	1	1	0	3	1	3	5	3	0	0	0	1	1	0	1	2	2	0	0	0	1	1	0	1	0	0	1	0	0	0	4	4	2	2	2	2	2	0	2
317	26	2	1	1	12	1	1	0	0	2	1	1	0	5	0	4	5	2	1	1	1	1	1	1	1	0	0	1	1	1	1	1	1	1	1	1	1	1	1	1	4	4	3	3	3	3	3	0	4
318	22	2	2	1	15	1	1	0	0	3	1	0	0	5	0	1	4	1	1	1	1	1	1	1	1	2	2	1	1	1	1	1	1	1	1	1	1	1	1	1	1	1	2	1	2	2	2	1	2
319	52	2	1	2	11	2	3	1	0	1	1	0	0	3	1	3	5	3	1	1	1	1	1	1	1	0	0	1	1	1	1	1	1	1	1	1	1	1	1	1	4	4	3	3	3	3	3	1	4
320	25	2	2	1	12	1	1	0	0	2	1	1	0	4	1	4	5	1	1	1	1	1	1	1	1	2	2	1	1	1	1	1	1	1	1	0	1	0	1	0	4	4	2	2	2	2	2	0	2
321	25	2	2	1	15	1	1	0	0	3	1	0	0	4	1	4	5	2	0	1	0	1	0	0	1	2	2	1	1	1	1	1	0	1	0	1	1	0	1	0	4	5	3	3	3	3	3	0	2
322	19	2	1	1	13	1	1	0	0	2	1	1	0	5	0	3	7	3	1	0	0	0	0	1	0	1	0	0	1	0	0	0	1	0	0	0	0	1	0	1	3	3	3	2	3	3	3	0	1
323	34	2	1	2	14	1	3	0	0	2	0	0	0	4	1	3	5	3	1	1	1	1	1	1	1	1	1	1	1	1	0	0	0	1	1	1	1	0	1	0	5	5	4	4	4	4	2	1	4
324	33	2	1	2	12	1	3	1	0	1	1	0	0	3	0	3	6	3	1	1	1	1	1	1	1	2	2	1	1	1	1	1	0	1	1	1	1	1	1	0	5	5	2	2	2	2	2	0	1
325	25	2	2	1	14	1	1	1	0	3	1	0	0	3	0	4	5	2	1	1	1	0	1	1	1	0	2	1	1	1	1	1	1	1	1	1	1	0	1	0	4	4	3	2	3	2	2	1	2
326	50	1	2	2	14	1	3	0	0	2	1	1	0	3	0	3	4	2	0	0	1	0	1	0	0	2	2	1	1	0	0	0	0	1	0	0	0	0	0	0	1	4	2	2	2	3	3	0	2
327	33	2	1	2	13	1	3	0	0	1	0	1	0	4	1	4	5	2	0	1	1	0	0	1	1	2	2	1	1	1	1	1	0	1	1	1	1	1	1	0	5	5	3	3	3	3	2	0	4
328	34	2	1	2	10	1	3	1	0	1	2	2	0	4	0	3	6	3	0	1	0	0	1	0	0	1	1	1	1	1	1	1	0	1	0	0	1	0	0	0	5	5	3	3	3	3	3	1	2
329	52	2	2	2	15	1	3	1	0	1	1	1	0	3	0	3	5	2	0	1	1	1	1	1	1	0	2	1	1	1	1	1	0	1	1	1	1	1	1	0	4	4	3	3	3	3	3	0	2
330	24	2	2	1	14	1	1	0	0	3	2	1	0	4	1	4	5	3	1	1	1	1	1	1	1	2	2	1	1	1	1	1	1	1	1	1	1	1	1	1	4	4	3	3	3	3	3	0	2
331	47	2	1	2	12	1	3	1	0	1	1	1	0	3	1	4	5	3	0	1	1	1	1	1	1	2	2	1	0	1	1	1	0	1	1	1	1	1	1	0	5	5	3	3	2	3	2	0	2
332	25	2	2	1	13	1	1	0	1	3	1	1	0	3	0	4	5	1	1	1	0	1	0	1	1	2	2	1	1	1	1	1	0	1	1	1	1	0	0	0	4	4	3	3	3	3	3	0	2
333	37	2	1	2	14	1	3	0	0	2	1	1	0	3	1	4	5	2	1	0	0	1	1	1	0	2	2	1	0	1	1	1	0	1	1	1	1	0	0	0	4	4	3	3	3	3	3	0	2
334	25	2	2	1	14	1	1	0	0	3	1	0	0	3	1	4	4	2	0	1	0	0	0	0	0	2	2	1	0	0	0	0	0	1	0	0	0	0	0	0	4	4	3	3	3	3	2	0	2
335	36	2	1	2	15	1	4	0	0	2	0	0	0	3	1	4	5	3	0	0	1	1	0	0	1	2	2	1	0	1	1	0	0	1	1	1	0	0	1	0	4	4	3	3	3	3	3	1	4
336	34	2	1	2	14	1	3	0	0	2	1	1	0	4	0	3	6	3	1	1	1	1	1	1	1	2	1	0	1	0	0	0	0	1	0	0	0	1	0	0	4	4	3	3	3	3	3	0	2
337	51	1	1	2	12	2	3	0	1	3	2	2	0	4	0	1	3	2	1	0	1	0	0	1	1	1	2	1	1	0	0	1	0	1	1	1	1	1	1	0	4	4	2	3	3	3	3	0	1
338	35	2	1	2	14	1	3	1	0	2	1	0	0	3	0	1	5	3	0	0	1	1	1	0	1	1	2	0	1	1	1	1	1	1	1	1	1	1	1	1	4	4	2	2	3	3	3	0	2
339	25	2	1	1	12	1	1	0	0	2	1	1	0	4	0	4	5	3	0	1	1	0	0	0	1	2	1	1	1	1	1	1	0	1	1	1	1	0	0	0	5	5	3	2	2	3	2	1	2
340	27	2	1	1	11	1	1	0	0	1	2	1	0	3	0	3	5	2	1	0	1	0	1	0	0	2	2	1	1	1	1	1	0	1	1	1	1	1	1	0	4	4	3	3	3	3	3	1	4
341	50	2	1	2	13	1	4	0	0	5	0	1	1	4	0	2	1	1	1	0	0	0	0	0	0	2	2	1	0	0	0	0	0	1	0	0	0	0	0	0	1	1	1	1	1	1	1	1	4
342	38	2	1	2	13	1	3	1	0	1	2	1	0	4	1	4	5	3	1	1	1	1	1	1	1	2	2	1	1	1	1	1	0	1	1	1	1	1	1	0	5	5	3	3	3	3	3	1	4
343	25	2	2	1	13.4036	1	1	0	0	5	2	0	0	4	0	4	5	2	1	1	1	1	1	1	1	2	2	1	1	1	1	1	0	1	0	1	1	0	0	0	4	4	3	3	3	3	3	0	2
344	25	2	1	1	14	1	1	0	0	2	1	0	0	3	1	4	5	3	1	1	1	1	0	1	1	2	2	1	1	1	1	0	0	1	1	1	1	1	1	0	5	5	3	3	3	3	2	0	2
345	32	2	1	1	12	1	1	0	0	2	2	2	0	4	0	3	4	2	0	1	0	1	1	0	0	2	1	1	1	1	1	1	0	0	1	1	0	0	0	0	5	5	3	2	3	3	3	0	2
346	22	2	2	1	15	1	1	0	0	5	0	0	0	4	0	4	5	1	1	0	1	0	1	0	1	1	1	1	1	1	1	0	0	1	0	1	1	0	0	0	4	5	2	2	2	2	2	0	1
347	38	2	1	2	14	2	4	0	0	3	0	2	0	5	0	3	5	3	1	1	1	1	1	1	1	2	1	1	1	1	1	1	0	1	1	1	1	1	1	1	5	3	3	3	3	3	3	0	3
348	29	2	2	1	14	1	1	0	0	2	1	0	0	4	0	3	5	3	0	0	0	1	0	0	0	1	1	0	0	0	0	0	1	0	0	0	0	0	0	1	5	5	4	4	4	4	4	0	1
349	44	2	2	2	16	1	3	0	0	4	0	0	0	3	1	3	4	3	1	1	1	0	0	1	1	2	2	1	1	1	1	1	0	1	1	1	1	1	1	0	4	4	3	3	3	3	3	1	2
350	24	2	1	1	12	1	1	0	0	2	2	1	0	3	0	4	5	2	1	1	1	1	1	1	1	2	2	1	1	1	1	1	0	1	1	1	1	1	1	0	4	4	3	3	3	3	3	0	1
351	31	2	1	2	15	1	3	0	0	2	2	0	0	5	0	1	3	3	0	0	0	1	1	0	1	1	1	0	0	1	0	0	0	0	0	0	0	0	0	1	4	4	3	3	3	3	2	0	4
352	24	1	2	1	16	1	1	0	0	3	1	0	0	5	1	4	4	3	0	1	0	1	0	1	0	2	2	1	1	1	1	1	0	1	1	1	1	0	0	0	5	4	2	2	3	3	3	0	2
353	46	2	1	2	13	1	3	0	0	2	2	1	0	4	0	4	4	2	1	1	1	1	1	0	1	2	1	1	1	1	0	0	0	1	0	1	1	0	0	0	4	4	3	3	3	3	3	1	4
354	36	2	1	2	13.4036	1	4	1	0	2	1	1	0	4	1	3	5	3	1	1	1	1	1	1	1	2	2	1	1	1	1	1	0	1	1	1	1	1	1	0	5	5	3	3	3	3	2	1	4
355	33	2	1	2	13	1	3	0	0	1	1	1	0	4	1	4	5	3	1	1	1	1	1	1	1	2	2	1	1	1	1	1	0	1	0	1	1	0	1	0	4	4	3	2	2	2	2	0	3
356	50	1	1	2	13	2	4	0	0	2	1	1	0	3	0	3	3	2	0	1	1	1	1	0	0	1	0	1	1	0	0	0	0	1	1	1	1	1	0	0	5	4	2	2	3	3	2	0	2
357	48	2	1	2	12	2	3	0	0	1	2	2	0	4	0	3	5	2	0	1	0	0	0	0	0	2	2	1	1	1	0	0	1	0	0	0	0	0	0	1	1	1	1	1	1	1	1	1	4
358	48	2	1	2	12	1	3	0	0	2	2	0	0	4	1	3	5	3	0	1	0	1	1	0	0	2	2	0	1	1	1	1	0	0	1	1	1	1	1	0	3	3	3	3	3	3	3	0	2
359	22	2	2	1	12	1	1	0	0	3	1	1	0	4	1	2	4	1	1	1	1	1	1	1	1	2	2	1	1	1	1	1	1	1	1	0	1	1	1	1	4	4	3	3	3	3	3	0	2
360	23	2	2	1	13.4036	1	1	0	0	2	1	0	0	4	0	4	5	1	1	1	1	1	1	1	1	2	2	1	1	1	1	1	0	1	1	1	1	0	0	0	5	5	2	2	2	2	2	0	1
361	50	2	1	2	13	1	3	1	0	2	1	1	0	4	1	3	5	3	1	1	1	1	1	1	1	2	2	1	1	1	1	1	1	1	1	1	1	1	1	0	4	4	3	3	3	3	3	1	3
362	25	2	2	1	13	2	1	0	0	1	1	0	0	4	0	4	5	3	1	1	1	0	0	1	1	2	2	1	1	1	1	0	0	1	1	1	1	0	0	0	5	5	3	3	3	3	3	1	2
363	40	2	1	2	12	1	3	0	0	1	1	0	0	3	1	3	5	3	1	1	1	1	1	1	1	2	2	1	1	1	1	1	0	1	1	1	1	1	1	0	3	3	3	3	3	3	3	0	4
364	31	2	1	2	13	1	2	0	0	2	1	0	0	4	1	4	6	3	1	1	1	1	1	1	1	1	2	1	1	1	1	1	1	1	1	1	1	1	1	1	5	4	3	2	3	2	2	0	2
365	28	1	2	1	12	1	2	1	0	2	0	0	0	3	1	4	5	2	1	1	1	1	1	1	1	1	2	1	1	1	1	1	1	1	1	1	1	1	1	1	4	4	3	2	2	2	1	0	2
366	33	2	2	1	15	1	1	0	0	2	1	0	0	3	0	3	6	2	0	0	0	0	1	0	0	1	1	0	0	1	0	0	0	1	0	0	1	0	0	0	4	4	2	2	2	2	2	0	2
367	24	2	1	1	12	1	1	1	0	5	1	1	0	4	1	4	5	3	1	1	1	1	1	1	1	2	1	1	1	1	1	1	0	1	1	1	1	1	1	0	4	4	2	2	3	3	3	0	2
368	29	2	1	2	13	1	2	0	0	2	1	0	0	3	0	3	6	3	0	1	1	0	1	1	0	2	2	1	1	0	1	0	0	1	1	0	0	1	1	0	5	5	3	3	3	3	3	0	2
369	47	2	1	2	16	2	3	0	0	2	1	0	0	3	0	3	2	3	0	0	1	1	1	0	0	1	1	0	1	1	0	1	0	1	0	1	0	1	0	0	4	4	2	2	3	3	3	1	2
370	39	1	2	2	15	1	3	0	0	2	1	0	0	3	0	4	5	3	0	1	1	0	1	1	1	2	2	1	1	1	1	1	1	1	1	1	1	1	1	1	5	5	3	2	2	2	2	0	2
371	49	2	1	2	13	2	3	0	0	2	1	0	0	4	1	4	4	2	0	1	1	0	1	1	0	2	2	1	1	1	1	1	1	1	1	1	1	1	1	0	4	4	3	3	3	3	3	1	3
372	27	1	1	1	14	1	1	0	0	1	0	1	0	3	0	3	5	2	0	0	0	1	1	0	0	2	2	1	1	0	0	1	0	0	1	0	0	0	0	0	3	3	3	3	3	3	3	0	3
373	24	2	2	1	15	1	1	0	0	3	1	1	0	5	1	4	5	2	1	1	1	1	1	1	1	2	2	1	1	1	1	1	0	1	1	1	1	0	1	0	1	1	4	4	4	3	4	0	3
374	34	2	1	2	11	1	3	1	1	1	1	1	0	4	1	3	6	3	1	1	1	1	1	1	1	2	2	1	1	1	1	1	1	1	1	1	1	1	1	1	1	1	1	1	1	1	1	1	4
375	39	2	2	2	12	1	3	0	0	2	1	1	0	3	1	4	5	2	0	0	1	0	1	1	1	2	1	1	1	1	1	1	0	1	0	1	1	0	0	0	4	4	3	3	3	3	3	0	2
376	44	2	1	2	12	1	3	1	0	2	1	1	0	4	0	3	4	2	1	1	1	1	1	1	1	2	2	1	1	1	1	1	1	1	1	1	1	1	0	0	5	5	3	3	3	3	3	1	4
377	47	2	1	2	14	1	3	0	0	2	2	0	0	4	1	4	4	3	0	0	1	1	0	0	1	0	0	1	0	1	1	0	1	1	0	1	1	1	1	0	5	5	4	4	4	3	4	0	2
378	24	2	2	1	14	1	1	1	0	3	1	0	0	3	0	4	5	1	1	0	0	1	1	1	1	2	2	1	1	1	1	1	0	1	1	1	1	1	1	0	4	4	2	2	3	3	3	0	2
379	23	2	1	1	15	1	1	0	0	2	2	0	0	4	1	2	5	2	1	1	1	1	0	1	1	2	2	1	1	0	1	1	0	1	1	1	1	0	1	0	4	4	3	3	3	3	3	0	2
380	25	1	1	1	13.4036	1	1	0	0	2	0	0	0	4	0	3	4	2	0	0	0	0	1	0	0	1	1	0	0	0	0	0	1	0	0	0	0	0	0	1	3	3	3	3	3	3	3	0	1
381	47	2	1	2	15	1	3	1	1	1	1	0	0	4	1	4	4	2	0	0	1	1	1	1	1	0	1	1	1	1	1	1	0	1	1	0	1	0	1	0	4	4	3	3	3	3	3	1	3
382	20	1	2	1	13	1	1	0	0	3	0	0	0	4	1	3	2	1	0	1	0	1	1	0	1	2	2	1	1	1	1	1	1	1	1	0	0	1	0	0	1	1	1	1	1	1	1	0	2
383	23	1	1	1	13	1	1	0	0	1	2	1	0	5	1	3	4	3	0	0	0	0	0	1	1	2	2	0	1	0	0	0	0	1	0	0	0	0	0	0	1	1	2	2	2	2	2	1	4
384	37	2	1	2	14	1	3	1	0	1	1	1	0	2	0	3	6	3	1	1	1	1	1	1	1	2	2	0	1	1	0	0	0	1	0	0	0	1	0	0	4	4	2	2	2	2	2	0	2
385	67	1	1	2	14	2	4	0	0	2	1	1	0	4	0	1	1	2	0	0	1	1	1	0	0	1	1	0	0	1	0	0	0	1	0	0	0	0	0	0	4	4	2	2	2	3	2	0	2
386	35	2	2	2	12	1	4	1	0	2	1	0	0	4	0	3	5	2	0	1	1	0	1	0	0	2	2	1	1	1	1	1	0	1	0	0	1	1	1	0	4	4	3	3	3	3	3	0	2
387	23	2	2	1	13	1	1	0	0	3	0	0	0	3	1	4	5	3	1	1	1	1	1	1	1	2	2	0	1	1	1	0	0	1	1	1	1	0	0	0	4	4	2	2	2	3	2	0	2
388	24	2	1	1	14	1	1	0	0	2	1	0	0	4	0	2	5	2	1	0	0	1	1	0	0	2	2	1	1	1	1	1	1	1	1	1	0	1	0	1	5	5	3	3	3	3	3	0	2
389	40	2	2	2	15	1	4	0	0	4	2	1	0	5	0	3	3	2	1	1	1	1	1	1	1	1	2	1	1	1	1	1	0	1	1	1	1	1	1	0	1	3	3	2	2	3	3	0	2
390	23	2	1	1	12	1	1	0	0	2	1	0	0	4	1	4	5	1	1	0	1	1	1	1	1	2	2	1	1	1	1	1	0	1	1	1	1	0	0	0	5	4	3	3	3	3	3	0	2
391	56	2	1	2	11	2	3	1	0	2	2	1	0	4	1	1	5	3	1	1	1	1	1	1	1	2	0	1	1	1	1	1	1	1	1	1	1	1	0	0	5	5	4	4	3	3	2	1	2
392	34	2	1	1	14	1	1	1	0	2	1	0	0	3	0	3	5	3	1	0	1	0	0	1	1	1	1	0	1	1	1	0	0	1	1	1	1	1	0	0	4	4	2	2	2	2	2	0	1
393	38	2	1	2	14	1	3	0	0	4	1	1	1	3	0	1	3	2	1	1	1	0	0	0	0	2	2	0	1	1	1	1	0	1	1	1	1	0	0	0	4	4	3	3	3	3	3	0	1
394	37	2	1	2	11	1	3	0	0	2	1	0	0	4	1	4	5	2	1	1	1	1	0	1	1	2	2	1	1	1	1	1	0	1	1	1	1	0	1	0	4	4	2	2	2	3	2	0	2
395	39	2	1	2	13	1	3	1	0	2	2	1	0	4	1	4	5	2	1	1	1	1	1	1	1	2	2	1	1	1	1	1	1	1	1	1	1	1	1	1	5	5	2	3	3	3	2	0	2
396	24	2	2	1	13.4036	2	1	0	0	3	1	0	0	3	0	3	2	1	1	1	1	1	1	1	1	2	2	1	1	1	1	1	1	1	1	1	1	1	1	1	4	4	3	3	3	3	3	0	1
397	34	2	2	2	13	1	4	0	0	1	1	0	0	4	0	3	5	2	0	1	1	1	1	0	0	2	2	1	1	0	1	0	0	1	0	0	1	0	0	0	4	4	2	3	2	3	3	0	2
398	50	2	2	2	12	1	3	1	1	2	1	0	0	4	0	4	5	3	1	1	1	1	1	1	1	2	2	1	1	1	1	1	0	1	0	1	1	1	0	0	4	4	3	2	2	3	3	0	2
399	23	2	2	1	12	1	1	0	0	3	2	0	0	4	1	4	4	2	1	1	1	1	1	1	1	2	2	1	1	1	1	1	0	1	1	1	1	1	1	0	5	5	3	3	3	3	3	1	2
400	24	2	2	1	13	1	1	0	0	3	1	0	0	3	0	4	5	1	1	1	1	1	1	1	1	2	2	1	0	1	1	0	0	1	1	1	1	0	0	0	5	5	3	2	2	2	2	0	2
401	25	2	2	1	14	1	1	1	0	5	1	1	1	3	0	4	5	2	1	1	1	0	0	0	0	2	2	1	1	1	1	1	0	1	1	0	1	1	1	0	4	4	3	3	3	3	3	0	4
402	52	1	1	2	16	1	3	0	0	1	2	0	0	4	1	4	4	1	1	1	1	1	0	1	1	2	2	1	1	1	1	1	1	1	1	1	1	1	0	0	1	1	1	1	1	1	1	1	2
403	27	2	2	1	15	1	1	0	0	3	2	0	0	4	1	4	5	3	1	1	1	1	1	1	1	2	2	1	1	1	1	1	1	1	1	0	1	0	1	0	5	5	4	4	1	4	4	1	4
404	24	2	1	1	13.4036	1	1	0	0	2	1	1	0	4	1	4	5	2	1	0	0	0	0	0	1	2	2	1	1	1	1	1	0	1	1	1	1	1	1	0	4	4	3	3	3	3	3	1	2
405	21	2	1	1	13.4036	1	1	0	0	2	1	1	0	3	0	3	4	2	1	0	1	0	1	0	1	2	0	1	1	1	1	1	1	1	1	1	1	1	0	0	5	5	2	2	2	2	2	0	1
406	23	2	2	1	13	1	1	1	0	2	0	1	0	4	1	4	4	2	0	1	1	1	1	1	1	2	2	1	0	1	1	1	0	1	0	1	1	1	1	0	4	4	3	3	3	3	3	1	3
407	31	2	1	2	13	1	4	0	0	2	1	0	0	3	0	3	4	2	1	1	1	0	1	1	0	2	2	1	0	0	1	0	0	1	0	1	1	0	0	0	4	4	3	3	3	3	2	0	2
408	25	2	2	1	13	1	1	0	0	2	0	0	0	4	1	2	5	2	1	1	1	1	1	1	1	2	2	1	1	1	1	1	0	1	1	1	1	1	1	0	5	5	3	3	3	2	1	0	2
409	50	2	1	2	13	2	3	0	0	2	0	0	0	3	0	2	2	1	0	1	1	1	0	0	0	2	2	1	1	1	1	0	0	1	0	1	1	0	0	0	4	4	3	3	3	3	3	0	2
410	27	2	1	1	15	1	1	1	0	2	1	1	0	4	0	4	4	2	1	1	1	1	1	1	1	1	2	1	1	1	1	1	0	1	1	1	1	1	1	0	4	4	2	2	2	2	2	0	4
411	28	2	1	1	13.4036	1	1	0	0	1	1	0	0	4	1	3	5	3	0	1	0	0	0	0	0	1	1	0	0	1	0	0	0	1	0	0	0	0	0	0	3	3	3	3	3	3	3	0	1
412	24	2	1	1	12	1	1	0	0	5	1	0	0	4	0	4	5	3	1	1	1	1	1	1	1	2	2	0	1	0	0	0	0	1	1	1	1	1	1	0	5	5	4	4	4	4	4	1	4
413	52	2	2	2	13	1	3	0	0	2	1	0	0	4	0	3	5	2	1	1	1	1	1	1	1	0	2	1	1	1	1	1	1	1	1	1	1	1	0	0	5	5	3	3	3	3	3	0	2
414	23	2	2	1	14	1	1	0	0	5	1	0	0	4	1	4	5	2	1	1	1	0	1	1	1	2	2	1	1	1	1	1	0	1	0	1	1	0	0	0	4	4	3	3	3	3	2	0	4
415	26	2	2	1	15	1	1	0	0	3	1	0	0	4	1	4	5	2	0	1	1	0	0	0	1	2	2	0	0	1	1	0	0	1	1	0	0	0	0	0	4	4	3	3	3	3	3	0	2
416	53	2	1	2	13	2	3	0	0	2	1	1	0	3	0	1	3	1	0	0	1	1	1	1	0	2	2	1	1	1	1	0	1	1	0	1	1	1	1	1	4	4	3	3	3	3	3	1	3
417	44	1	1	2	16	1	3	0	0	1	1	0	1	4	1	4	4	3	0	0	0	1	0	0	0	2	2	1	0	1	0	0	0	1	1	0	0	0	0	0	4	4	3	3	3	3	3	1	4
418	22	1	2	1	12	1	1	0	0	3	2	0	0	5	0	4	4	2	1	0	0	1	1	0	0	0	0	1	0	0	1	1	0	1	1	0	1	0	0	0	4	4	3	3	3	3	3	0	1
419	24	2	1	1	13	1	1	1	0	2	2	0	0	3	1	4	5	3	1	1	1	1	0	0	1	2	2	0	0	1	1	0	1	1	1	0	1	0	0	0	4	4	3	3	3	3	3	0	2
420	43	1	1	2	15	1	3	0	0	4	1	1	0	3	0	3	2	3	0	0	0	0	1	0	0	1	1	0	1	1	1	0	0	1	0	0	1	0	0	0	4	4	3	3	3	3	2	0	2
421	41	1	1	2	14	1	4	1	0	1	1	0	0	3	1	4	4	2	1	1	1	1	1	1	1	2	2	1	0	1	1	1	0	1	1	1	1	1	1	0	4	4	2	4	4	2	2	1	4
422	33	2	1	2	11	1	4	0	0	1	1	0	0	4	0	4	5	3	0	0	1	0	1	1	0	1	1	0	0	1	1	1	0	0	0	1	1	0	0	0	4	4	3	3	2	3	2	0	1
423	40	2	2	1	11	1	3	0	0	2	1	1	0	4	1	4	4	2	1	1	1	1	1	1	1	2	2	1	1	1	1	1	0	1	1	1	1	1	1	0	4	4	3	3	3	3	3	1	2
424	34	2	2	2	13.4036	1	3	0	0	3	1	0	0	5	0	1	2	1	0	1	1	0	1	0	0	2	2	1	1	1	1	1	1	1	0	1	1	0	0	0	5	5	3	3	3	3	2	0	3
425	52	1	1	2	15	2	3	1	0	2	2	0	0	3	1	4	4	2	1	1	1	0	0	1	1	1	1	1	1	1	1	0	0	1	0	1	1	1	0	0	4	4	3	3	4	3	3	1	2
426	40	2	1	2	13	1	4	0	0	1	2	0	0	5	0	3	6	2	0	1	1	0	1	0	0	0	0	0	1	0	0	1	0	0	0	1	1	0	0	0	5	5	4	4	3	3	3	0	3
427	24	2	2	1	13	1	1	0	0	2	0	0	0	3	0	3	4	1	0	0	0	1	0	0	0	2	2	0	1	0	1	0	0	0	0	1	0	1	0	0	5	5	4	4	4	4	4	0	1
428	23	2	2	1	14	1	1	0	0	3	1	1	0	5	0	2	5	2	1	1	1	1	1	1	1	0	2	1	1	1	1	1	0	1	1	1	1	0	0	0	5	5	1	2	1	1	1	0	2
429	25	2	2	1	14	1	1	0	0	3	1	1	0	4	1	4	4	2	1	1	1	1	1	1	1	2	2	1	1	1	1	1	1	1	1	0	1	0	0	0	4	4	3	3	2	2	2	0	2
430	56	2	1	2	13.4036	2	3	0	0	1	2	0	0	3	0	1	4	2	0	1	1	1	0	0	0	1	1	1	1	1	0	0	0	1	0	0	0	1	0	0	4	4	3	3	3	3	3	0	2
431	23	2	2	1	13	1	1	0	0	2	1	1	0	4	0	4	5	2	1	0	1	0	1	0	1	1	1	1	1	1	1	0	0	1	0	1	1	0	0	1	4	4	3	3	3	3	3	0	2
432	38	2	1	2	12	1	3	1	0	2	1	0	0	4	0	3	5	3	1	1	1	1	1	1	1	1	1	1	1	1	1	1	1	1	0	0	0	1	0	1	4	4	3	3	3	3	3	0	2
433	34	2	1	2	13	1	3	0	0	5	0	1	0	4	0	3	6	3	0	1	1	0	1	0	0	0	0	0	1	0	1	0	0	1	1	0	0	0	0	0	5	5	3	3	3	3	3	0	2
434	32	2	2	2	14	1	4	1	0	2	1	0	0	4	1	4	5	2	1	1	1	1	0	0	1	2	2	1	1	1	1	1	0	1	1	1	1	1	1	0	5	5	3	3	3	3	2	0	2
435	43	2	1	2	15	1	3	0	0	2	2	0	0	4	0	3	5	2	1	1	1	1	1	1	1	2	1	0	0	1	1	1	1	1	1	1	1	1	0	1	5	4	2	3	2	2	3	0	2
436	26	2	1	1	14	1	1	0	1	2	2	1	0	5	1	4	6	3	1	0	1	1	0	0	1	2	2	1	1	1	1	0	0	1	1	1	1	0	1	0	4	4	3	3	3	3	3	1	2
437	47	2	1	2	14	1	3	0	0	2	2	0	0	3	0	4	4	3	1	1	1	1	1	1	1	2	2	1	1	1	1	0	0	1	1	1	1	1	0	0	5	5	3	3	3	3	3	0	1
438	26	2	2	1	14	1	1	0	0	3	1	1	0	4	0	4	5	1	0	1	0	0	0	0	1	2	2	1	1	1	1	0	0	1	1	1	1	0	0	0	4	4	3	2	2	2	2	0	2
439	35	2	1	2	13	1	2	0	0	1	1	0	0	4	1	1	5	3	1	1	0	0	0	0	0	2	2	1	1	0	0	0	0	0	1	1	0	0	0	0	4	4	3	3	3	3	3	1	2
440	42	2	1	2	12	1	3	1	0	2	2	1	0	4	0	3	5	3	1	1	1	1	1	1	1	2	2	1	1	1	1	1	0	1	1	1	1	1	0	0	4	4	2	2	2	2	2	0	1
441	53	2	1	1	12	2	1	0	0	1	2	1	2	3	1	4	4	3	1	1	1	1	1	0	1	2	2	1	1	1	1	1	0	1	1	1	1	1	1	0	4	4	3	3	3	3	3	0	2
442	23	2	2	1	14	1	1	0	0	3	2	0	0	4	1	2	5	3	1	1	0	0	0	0	0	2	2	1	1	1	1	1	0	1	1	1	1	1	0	0	4	4	3	3	3	2	2	0	2
443	43	2	1	2	13	1	3	1	1	2	1	0	0	3	0	4	5	2	0	1	1	1	0	1	1	1	1	1	1	1	1	1	0	1	1	1	1	0	0	0	5	5	3	3	3	3	2	1	2
444	44	2	2	2	12	1	3	1	0	2	1	1	0	3	1	4	5	3	1	0	1	1	1	1	1	2	2	1	1	1	1	1	0	1	1	0	0	0	0	0	3	2	3	3	3	3	3	0	2
445	47	2	1	2	13.4036	1	4	0	1	2	0	1	0	5	0	1	3	2	0	0	0	0	1	0	0	2	2	1	0	1	0	0	0	1	1	0	1	1	1	0	4	4	2	3	3	3	3	1	2
446	50	1	1	2	15	2	3	0	0	2	1	1	0	3	1	4	5	1	1	1	1	1	1	1	1	2	2	1	1	1	1	1	0	1	1	1	1	1	1	0	5	5	4	4	3	4	3	0	2
447	46	2	1	2	16	1	3	0	0	2	1	1	0	3	0	2	3	2	0	1	0	0	1	0	0	1	1	1	1	1	1	0	1	1	1	1	1	1	1	1	4	4	2	2	2	3	2	0	2
448	45	2	1	2	16	1	3	0	1	2	1	1	0	3	0	4	5	2	0	1	1	0	0	0	1	0	1	1	1	1	1	1	0	1	1	1	1	0	0	0	4	4	3	3	3	3	3	0	3
449	33	2	2	2	12	1	4	0	0	2	1	0	0	4	0	3	5	3	0	0	1	0	1	0	0	2	2	0	1	1	0	0	0	1	1	1	0	0	0	0	4	4	2	2	2	3	3	0	2
450	35	2	1	2	12	1	4	0	0	2	1	0	0	4	1	4	5	3	1	1	1	1	1	1	1	2	2	1	1	1	1	1	0	1	1	1	1	1	1	0	4	4	3	3	3	3	3	1	2
451	32	2	1	2	14	1	3	0	0	2	0	0	0	3	0	1	3	1	0	0	1	0	0	1	1	2	2	1	1	1	1	1	0	1	0	0	0	0	0	0	1	1	1	1	1	1	1	0	2
452	38	2	1	2	14	1	4	1	0	2	1	0	0	5	1	4	5	2	1	1	1	0	0	0	1	2	1	1	1	1	1	0	1	1	0	1	1	0	1	1	5	5	3	3	3	3	3	0	2
453	46	2	1	2	14	2	3	0	0	2	2	0	0	4	0	1	5	2	0	1	0	1	0	0	0	2	2	1	1	1	1	1	0	0	1	0	0	0	0	0	1	1	1	1	2	1	1	0	3
454	50	2	1	2	12	1	3	0	0	2	2	1	0	3	1	4	3	2	0	1	1	1	0	0	1	0	0	1	1	1	1	1	0	1	1	1	1	1	0	0	4	5	4	4	3	2	2	1	2
455	62	2	1	1	9	2	3	0	0	2	2	1	0	4	1	1	3	1	0	0	0	1	1	0	0	0	1	1	1	1	0	0	0	1	1	1	1	1	0	0	5	5	3	3	3	3	3	0	2
456	53	2	1	2	13.4036	1	3	0	0	2	2	0	0	3	0	1	1	3	1	1	1	1	1	1	1	2	2	1	1	1	1	1	1	1	1	1	1	1	1	1	4	4	2	2	3	2	2	0	1
457	54	2	1	2	14	2	3	1	0	1	2	0	0	3	0	1	3	2	0	0	0	1	0	1	0	1	1	0	1	1	0	0	0	1	0	0	0	0	0	0	4	4	3	3	3	3	3	0	1
458	44	2	1	2	15	1	3	0	0	2	1	0	0	4	0	3	3	2	0	1	0	0	0	0	0	1	2	0	0	0	0	0	1	1	1	1	1	1	0	0	4	3	2	3	3	3	3	0	1
459	31	1	1	2	15	1	4	1	0	2	1	0	0	3	0	3	5	3	0	0	0	1	1	0	0	1	1	1	1	1	0	1	0	1	1	1	0	0	0	0	4	4	3	3	3	3	3	0	2
460	35	1	1	2	13	1	4	0	0	2	0	0	0	4	0	4	4	2	1	1	1	1	1	1	1	0	0	1	1	1	1	1	1	1	1	1	1	1	1	1	5	5	3	3	3	3	3	0	2
461	59	2	1	2	16	2	3	0	0	1	2	1	0	3	0	1	4	2	0	1	1	0	0	1	0	1	0	1	0	1	1	0	0	1	1	1	1	1	0	0	5	4	3	2	2	2	2	0	2
462	51	2	1	2	13	2	3	1	0	2	1	1	0	4	1	4	4	3	1	1	1	0	0	1	1	2	2	1	1	1	1	1	0	1	1	1	1	1	0	0	5	5	3	3	2	2	1	1	4
463	56	2	1	2	16	2	3	0	0	1	2	0	0	3	1	1	3	1	0	1	1	0	1	0	0	2	2	1	1	1	1	0	0	1	1	1	1	1	0	0	1	4	3	3	3	3	3	0	2
464	31	2	1	2	11	1	3	0	0	1	0	1	0	4	0	4	4	2	1	1	1	1	1	1	1	0	0	1	1	1	1	1	0	1	1	1	1	0	0	0	4	4	3	3	3	3	3	0	1
465	42	2	1	2	13	1	3	1	0	2	1	1	0	3	1	4	5	3	1	0	1	0	0	0	1	2	2	1	1	1	1	1	0	1	1	1	1	0	0	0	5	5	4	3	3	3	3	1	2
466	44	2	2	2	13.4036	1	4	0	0	3	0	1	0	3	0	3	5	2	0	0	1	0	1	0	0	0	0	1	1	1	0	0	0	1	0	0	0	0	0	0	4	4	2	2	2	2	2	0	1
467	31	2	1	2	14	1	3	1	0	2	0	0	0	5	1	4	5	2	1	1	1	0	1	0	1	2	2	1	1	1	1	0	0	1	0	1	0	1	0	0	5	5	3	3	3	3	3	0	2
468	51	2	2	2	12	1	3	0	0	3	1	0	0	3	0	1	3	2	1	1	1	1	1	1	1	2	2	1	1	1	1	1	0	1	1	1	1	1	1	0	5	4	3	3	3	3	3	0	2
469	51	2	1	2	13.4036	2	3	0	0	2	1	1	0	4	1	4	5	3	1	1	1	1	0	1	1	2	2	1	1	1	1	1	1	1	1	1	1	1	0	0	4	5	3	3	3	3	2	1	2
470	25	2	1	1	12	1	1	0	0	2	1	0	0	5	0	4	5	3	0	1	1	0	0	0	0	2	2	1	1	1	1	1	1	1	1	1	1	1	1	1	4	4	3	3	3	3	3	0	1
471	58	2	1	2	13.4036	2	3	1	0	2	1	1	0	3	0	1	4	2	0	1	0	0	0	0	0	2	2	0	1	1	1	0	1	1	0	1	1	1	0	1	4	4	2	2	2	2	2	0	2
472	31	1	1	2	16	1	3	0	0	2	1	0	0	4	0	3	5	3	0	0	1	1	0	0	0	1	1	0	1	0	0	0	0	1	0	0	0	0	0	0	4	4	4	4	4	4	4	1	4
473	33	2	1	2	13	1	3	1	0	2	1	1	0	5	1	4	4	2	0	0	1	1	0	0	1	2	2	1	1	1	0	0	0	1	1	1	1	1	1	0	5	5	3	3	3	3	3	0	4
474	57	1	1	1	13	2	3	0	0	2	2	0	0	5	0	1	3	1	0	0	0	0	1	0	0	0	0	1	1	1	0	0	0	1	0	1	1	1	0	0	5	5	3	3	3	3	3	0	1
475	39	2	1	2	13.4036	1	3	0	0	2	1	0	0	3	1	4	5	2	1	1	1	0	1	1	1	2	2	1	1	1	1	1	0	1	1	1	1	0	1	0	4	4	3	3	3	3	3	0	3
476	22	2	1	1	13	1	1	0	0	2	1	0	0	4	1	2	4	2	1	1	0	0	0	0	1	2	2	0	0	0	1	0	0	1	1	0	0	0	0	0	4	4	3	3	3	3	3	0	1
477	41	2	1	2	14	1	3	1	0	2	1	1	0	4	0	3	5	2	1	1	1	1	1	1	1	2	0	0	0	1	1	1	0	1	1	1	1	0	0	0	5	5	3	3	3	3	3	0	2
478	51	1	2	2	13.4036	1	3	0	0	1	1	0	0	5	1	4	5	3	1	0	1	1	0	1	1	1	2	1	1	1	1	1	1	1	1	1	1	1	1	0	4	4	3	3	2	1	1	0	2
479	38	2	2	2	12	1	4	1	0	3	1	0	0	3	0	3	3	2	0	0	1	1	1	1	0	2	2	1	1	1	1	1	0	1	0	1	1	0	0	0	4	4	2	3	2	3	2	0	2
480	54	2	2	2	13	1	3	1	0	2	1	0	0	4	0	3	5	2	0	0	1	0	0	0	0	2	2	1	1	1	1	1	0	1	1	1	1	1	1	0	4	4	3	3	3	3	2	0	4
481	37	2	1	2	14	1	4	0	0	2	1	0	0	3	1	4	5	2	0	1	0	0	0	0	0	2	2	1	1	1	1	1	1	1	1	1	1	1	1	1	5	5	4	4	4	4	4	1	3
482	40	2	1	2	13	1	3	0	0	1	2	0	0	4	0	4	5	2	0	0	1	1	0	0	1	2	2	1	1	1	1	1	0	1	1	1	1	1	1	0	5	5	4	4	4	4	4	1	2
483	23	2	2	1	16	1	1	0	0	3	1	0	0	4	1	2	4	2	1	1	1	1	1	1	1	0	2	1	1	1	1	1	0	1	1	1	1	1	1	0	5	5	2	3	3	3	3	1	2
484	31	2	1	2	16	1	2	0	0	2	1	1	0	5	1	4	4	2	1	1	1	1	1	1	1	2	2	1	1	1	1	1	1	1	1	1	1	1	1	0	4	4	3	3	3	3	3	0	2
485	26	2	2	1	14	1	1	0	0	5	1	0	0	4	1	4	5	1	1	1	1	0	0	0	1	0	0	1	1	1	1	1	0	1	1	1	1	0	0	0	4	4	3	3	3	3	2	0	2
486	34	2	2	2	12	1	3	0	0	2	1	1	0	4	0	4	5	2	0	0	1	1	1	1	1	2	2	1	1	1	1	1	0	1	1	1	1	1	1	1	5	5	2	2	3	3	3	1	2
487	41	2	1	2	14	1	2	0	0	2	1	1	1	3	0	4	4	3	1	1	1	1	1	1	1	2	2	1	1	1	1	1	1	1	1	1	1	1	1	1	4	4	3	3	3	2	3	0	2
488	50	2	1	2	13	2	3	0	0	2	1	1	0	3	0	4	4	3	1	1	1	0	0	1	1	2	2	1	1	1	1	1	0	1	1	1	1	1	1	0	5	4	3	3	3	3	3	0	2
489	31	2	1	2	15	1	3	0	0	2	1	0	0	4	1	4	4	3	0	0	1	0	1	1	0	2	2	0	1	1	1	0	0	1	0	1	1	0	0	0	3	4	3	3	3	3	3	1	3
490	62	2	1	2	14	2	3	0	0	2	1	0	0	3	0	1	3	1	0	1	0	0	0	0	0	1	1	0	1	1	0	0	0	1	0	1	1	0	0	0	4	4	2	2	1	2	2	0	1
491	44	1	1	2	13	1	3	1	0	2	2	0	0	3	1	4	5	3	1	1	1	0	0	1	1	2	2	1	1	1	1	0	0	1	0	1	1	1	0	0	4	4	3	3	3	3	3	1	2
492	43	2	1	2	13	1	3	1	0	2	1	1	0	3	0	4	5	2	1	1	1	1	1	1	1	2	2	1	1	1	1	1	0	1	1	1	1	0	1	0	5	4	3	3	3	3	3	0	2
493	57	2	1	1	13.4036	2	3	0	0	2	2	0	0	3	0	1	3	1	0	0	0	1	0	0	0	2	2	1	1	1	1	1	0	1	1	1	1	1	0	0	4	4	3	3	3	3	3	0	2
494	42	2	1	2	14	1	3	0	0	2	0	0	0	3	1	4	5	2	1	1	1	1	1	1	1	2	2	1	1	1	1	1	1	1	1	1	1	1	1	1	5	5	3	3	3	3	3	1	3
495	41	2	1	1	13	1	3	0	0	2	1	1	0	4	0	4	4	1	0	0	1	1	1	1	1	2	2	1	1	1	1	1	0	1	1	1	1	0	0	0	5	5	4	4	3	3	2	0	2
496	55	2	1	2	14	2	3	1	0	2	1	0	0	4	1	1	5	3	0	0	1	0	1	0	0	2	2	0	0	1	0	0	0	0	1	1	0	0	0	0	4	4	3	3	3	3	3	0	2
497	44	2	2	2	15	1	3	0	0	2	1	0	0	4	0	3	4	2	0	1	1	1	1	1	1	2	2	0	1	0	1	0	0	1	0	1	0	0	0	0	5	5	3	2	2	2	2	0	2
498	23	2	2	1	13	1	1	0	0	2	1	1	1	4	1	4	4	2	0	1	0	0	0	0	1	2	0	0	1	1	1	0	0	1	0	0	1	0	0	0	3	3	3	2	2	3	3	0	3
499	41	1	1	2	12	1	3	0	0	1	1	1	1	4	1	3	3	2	0	1	1	0	0	0	0	2	0	0	1	0	1	1	0	0	1	1	1	0	0	0	3	2	2	2	2	2	2	0	2
500	49	2	1	2	14	2	3	1	0	2	2	0	0	4	1	4	3	2	0	1	1	0	0	0	0	2	2	1	1	1	1	1	1	1	1	1	1	1	1	1	4	4	3	2	2	3	2	0	2
501	37	2	2	2	13	1	3	0	0	2	1	0	0	4	1	2	2	1	0	1	1	1	1	1	1	2	2	1	1	1	1	1	1	1	1	1	1	1	1	1	3	3	2	3	2	2	2	0	2
502	26	2	2	2	12	1	2	0	0	2	1	0	0	4	1	4	5	2	1	1	1	1	1	1	1	2	2	1	1	1	1	1	1	1	1	1	1	1	1	1	4	4	3	3	3	3	3	0	4
503	41	2	1	2	16	1	4	0	0	2	1	0	0	3	0	4	5	2	0	1	1	1	1	0	1	2	2	1	1	1	1	1	0	1	1	1	1	1	1	1	4	4	2	3	2	2	2	1	4
504	48	2	1	2	14	1	3	0	0	1	2	1	0	4	1	4	5	2	0	1	1	1	1	0	0	2	2	1	1	1	1	1	0	1	1	1	1	1	0	0	4	4	3	2	3	2	2	0	2
505	41	2	1	2	11	1	4	1	0	2	1	1	0	3	0	4	4	2	1	1	1	0	0	1	1	2	1	1	1	1	1	1	0	1	1	1	1	1	1	0	4	4	2	2	2	2	2	0	2
506	47	2	2	2	15	1	4	0	0	3	1	0	0	5	0	1	2	1	0	0	1	0	0	0	0	2	0	1	1	1	1	1	0	1	1	1	1	0	0	0	1	1	1	1	1	1	1	0	1
507	24	2	1	1	12	1	1	0	0	2	1	0	0	5	1	1	6	3	0	0	1	1	1	0	0	2	2	1	1	1	1	1	0	1	1	1	1	1	1	0	4	4	2	2	2	2	2	0	1
508	29	2	2	1	14	1	1	1	0	3	1	1	0	3	1	4	5	2	0	0	1	0	0	0	1	2	2	1	1	1	1	0	0	1	0	0	1	0	1	0	4	4	2	2	2	2	2	0	4
509	26	2	2	1	16	1	1	0	0	2	1	0	0	3	1	4	5	3	1	1	1	1	1	1	1	2	2	1	1	1	1	1	1	1	1	1	1	1	1	1	5	5	3	3	2	2	3	0	2
510	42	2	1	2	12	1	4	0	0	2	1	0	0	4	1	4	5	2	1	1	1	1	0	1	1	2	2	1	1	1	1	1	0	1	1	1	0	0	0	0	5	5	3	3	3	3	3	0	4
511	50	2	1	2	14	2	4	0	0	3	2	0	0	4	0	1	2	3	0	0	0	1	0	0	0	2	2	0	0	1	0	0	0	1	0	0	0	0	0	0	4	4	3	3	3	3	3	0	3
512	59	2	1	2	13.4036	2	3	1	1	1	1	1	0	3	1	1	3	1	1	0	1	0	0	0	0	0	2	1	1	1	1	0	0	1	0	0	0	1	0	0	4	4	3	3	3	3	2	1	2
513	25	2	1	1	13	1	1	0	0	2	1	1	0	3	0	2	6	1	1	1	1	1	1	1	1	1	1	1	1	1	0	0	0	1	1	1	1	1	1	0	4	4	2	2	2	3	2	0	3
514	47	2	1	2	13	1	3	0	0	2	1	0	0	3	0	3	4	2	0	0	1	0	0	0	0	2	2	1	1	0	1	0	0	1	1	0	0	1	0	0	4	4	2	3	2	3	3	1	4
515	39	2	1	2	13.4036	1	3	0	0	2	1	0	0	3	0	4	5	2	1	1	1	0	1	1	1	2	2	1	1	1	1	1	1	1	1	1	1	1	1	1	4	4	3	2	2	2	2	0	2
516	44	2	1	2	13	1	3	0	0	2	1	1	0	3	1	1	4	3	1	1	1	1	1	1	1	2	2	1	1	1	1	1	0	1	1	1	1	1	1	0	4	4	3	3	3	3	3	1	4
517	55	2	1	2	15	2	3	0	0	1	2	2	0	4	0	4	5	3	0	1	1	1	1	0	0	1	2	0	1	1	1	1	0	1	1	1	1	0	0	0	4	4	2	2	2	2	2	0	1
518	48	2	1	2	14	1	3	0	0	1	1	0	0	3	0	2	3	2	0	0	1	0	0	0	1	2	0	1	1	1	1	1	0	0	0	0	0	1	0	0	4	4	3	3	3	3	2	0	4
519	41	2	1	2	14	1	4	0	0	1	1	1	0	5	1	2	3	1	1	1	1	1	1	1	1	2	2	1	1	1	1	1	1	1	1	1	1	1	1	1	4	4	3	3	3	3	3	1	2
520	58	2	1	2	12	2	4	1	0	2	1	1	0	3	0	1	3	2	0	0	0	0	1	0	0	1	1	1	1	0	1	0	0	1	0	0	0	0	1	0	4	4	3	3	3	3	3	0	2
521	57	2	1	2	16	2	3	0	0	1	1	0	0	3	1	4	4	3	0	1	1	1	0	1	1	2	2	1	1	1	0	1	0	1	0	1	1	0	0	0	1	4	4	3	3	3	3	0	2
522	57	2	1	2	14	2	3	0	0	1	2	1	0	4	0	4	4	3	1	1	1	0	0	1	1	1	1	1	1	1	1	1	0	1	1	1	1	1	1	0	5	5	3	2	2	2	2	0	2
523	50	2	1	2	12	1	3	0	0	1	2	0	0	3	1	3	3	2	1	1	1	1	1	1	1	2	2	1	1	1	1	1	0	1	0	0	1	1	1	0	4	4	2	3	3	3	3	1	3
524	30	2	1	2	13	1	2	0	0	2	2	1	0	4	0	4	5	2	1	1	1	1	1	1	1	1	1	1	1	1	1	1	0	1	1	1	1	1	1	0	5	4	3	3	3	2	3	0	2
525	19	2	2	1	16	1	1	0	0	2	1	0	0	4	0	2	5	3	1	1	1	1	1	1	1	2	2	1	1	1	1	1	1	1	1	1	1	1	1	1	4	4	3	3	3	3	3	0	2
526	19	2	2	1	14	1	1	0	0	5	1	0	0	3	1	2	5	2	0	1	1	1	0	0	0	2	2	1	0	1	1	0	0	0	1	1	0	0	0	0	4	4	3	3	3	3	3	0	4
527	19	2	2	1	14	1	1	0	0	3	1	0	0	3	0	2	5	1	1	1	1	1	1	1	1	0	0	0	0	0	0	0	1	1	0	1	0	0	0	0	3	3	3	3	3	3	3	0	1
528	37	2	1	2	16	1	4	0	0	2	1	0	0	3	1	4	5	1	1	1	1	1	0	1	1	0	0	1	1	1	1	1	1	1	1	1	1	1	0	0	4	4	3	3	3	3	3	0	2
529	21	2	2	1	13.4036	1	1	0	0	3	1	1	0	5	0	2	5	1	0	1	0	0	0	0	0	0	0	1	1	1	1	1	0	1	1	0	0	0	0	0	5	5	3	3	3	3	3	0	1
530	19	2	1	1	14	1	1	0	0	2	1	0	0	4	0	2	5	2	0	1	1	0	1	0	1	1	2	1	1	0	0	1	0	1	0	0	0	1	0	0	5	5	3	3	3	3	3	0	2
531	19	2	2	1	13	1	1	0	0	3	1	0	0	4	1	2	5	2	1	1	1	1	1	1	1	2	2	1	1	1	1	1	0	1	1	1	1	1	1	0	4	4	2	3	3	3	3	0	4
532	20	2	1	1	14	1	1	0	0	3	1	0	0	3	0	2	5	1	1	1	1	1	1	1	1	1	1	1	1	1	1	1	0	1	0	1	1	1	1	0	5	5	2	2	2	2	2	0	2
533	19	2	2	1	14	1	1	0	0	3	1	0	0	4	1	2	5	2	0	1	1	1	0	1	0	2	2	1	1	0	1	1	0	1	0	0	0	0	0	0	4	4	3	3	3	3	3	0	3
534	19	2	1	1	13	1	1	0	0	2	1	1	0	4	1	2	5	2	0	1	1	0	1	0	1	2	2	0	1	0	1	1	0	1	0	0	0	0	0	0	4	4	3	3	3	3	3	0	2
535	18	2	1	1	13.4036	1	1	0	0	2	1	0	0	5	0	2	5	3	1	0	1	1	0	0	1	2	2	1	1	1	1	1	0	1	1	1	1	1	1	0	5	5	1	1	3	3	3	0	2
536	32	2	1	2	12	1	4	0	0	2	1	0	0	3	0	4	5	2	0	0	0	1	1	0	1	1	1	1	1	1	1	1	1	1	1	1	1	1	1	0	4	4	3	3	3	3	2	0	1
537	47	2	1	2	13.4036	1	4	0	0	2	1	0	0	4	1	4	4	3	1	1	1	1	0	0	1	2	2	1	1	1	1	0	1	1	0	1	1	1	0	1	5	4	3	2	3	2	2	0	2
538	40	2	1	2	13	1	4	0	0	2	1	1	0	3	0	1	3	2	0	0	0	1	0	0	0	2	2	0	1	0	0	0	0	1	0	0	0	0	0	0	4	4	2	2	2	2	2	0	2
539	21	2	2	1	13.4036	1	1	0	0	5	1	0	0	3	0	2	5	1	1	0	1	0	1	0	1	1	1	0	1	1	0	1	0	1	0	0	1	0	0	0	3	2	2	2	2	2	2	0	3
540	22	2	2	1	16	1	1	0	0	3	1	0	0	3	1	2	5	1	0	1	1	1	1	1	1	2	2	1	1	1	1	1	0	1	1	1	1	1	1	0	4	5	2	2	2	2	2	0	2
541	57	2	1	2	13	2	3	0	0	1	2	0	0	4	1	1	4	3	1	1	1	1	1	1	1	0	2	1	1	1	1	1	0	1	1	1	1	1	1	1	5	5	3	3	3	3	2	0	2
542	54	2	1	2	13.4036	2	3	0	0	2	2	2	0	4	0	1	4	2	0	0	1	0	0	0	0	2	2	1	1	1	1	0	0	1	1	1	0	1	0	0	5	5	4	4	4	4	4	0	2
543	19	2	2	1	14	1	1	0	0	3	1	0	0	3	0	2	5	2	1	1	1	1	1	1	1	2	2	1	1	1	1	1	0	1	1	1	1	0	0	0	4	4	2	2	2	3	3	0	4
544	20	2	1	1	12	1	1	0	0	2	1	0	0	3	0	2	5	2	0	1	1	1	0	0	0	2	2	1	1	1	0	1	0	1	1	1	1	0	0	0	4	4	3	3	3	3	2	0	1
545	21	2	1	1	15	1	1	0	0	1	0	0	0	3	0	2	5	1	1	1	1	1	1	1	1	2	2	1	1	1	1	1	1	1	1	1	1	1	1	1	4	4	3	3	3	3	3	0	1
546	34	2	1	2	13	1	3	0	0	2	1	0	0	4	0	2	4	2	0	1	1	0	0	1	0	2	2	1	1	1	0	0	0	1	0	0	1	0	0	0	5	5	3	3	2	4	2	0	2
547	41	2	1	2	15	1	3	0	1	2	1	0	0	3	0	4	5	2	1	1	1	1	0	1	1	2	2	1	1	1	1	1	0	1	1	1	1	1	1	0	4	4	3	3	3	3	3	0	2
548	62	2	1	2	15	2	3	1	0	1	1	1	0	3	0	1	3	2	0	1	1	0	0	1	0	0	0	1	1	1	1	1	0	1	1	1	1	1	0	0	5	5	3	3	3	3	3	0	2
549	51	1	1	2	14	2	4	1	0	1	1	0	0	4	0	3	4	3	0	1	1	0	0	0	0	0	0	1	1	1	1	1	0	1	1	1	1	1	1	0	5	5	4	2	2	1	1	1	2
550	19	2	2	1	13	1	1	0	0	3	1	1	0	4	0	2	5	1	1	1	1	1	1	1	1	2	2	1	1	1	1	1	1	1	1	0	0	1	1	1	5	5	3	3	3	3	3	0	1
551	21	2	1	1	12	1	1	0	0	5	1	0	0	4	1	2	5	2	1	1	1	1	1	1	1	2	2	1	0	0	0	0	0	1	0	0	0	0	0	0	4	4	3	3	3	3	3	0	4
552	21	1	2	1	14	1	1	0	0	3	1	1	0	4	1	2	5	1	0	1	0	0	1	1	0	2	2	1	1	1	1	1	0	1	0	0	0	1	0	0	4	4	3	3	3	3	3	0	2
553	20	2	2	1	13	1	1	0	0	3	1	0	0	4	0	2	5	1	1	1	1	1	1	1	1	2	2	1	1	1	1	1	0	1	1	1	1	1	1	0	5	5	2	1	2	3	2	0	1
554	22	2	2	1	15	1	1	0	0	3	1	0	0	4	0	2	5	1	1	1	1	1	1	1	1	2	2	1	1	1	1	1	0	1	0	0	0	1	0	0	4	4	3	3	3	3	3	0	1
555	21	2	2	1	14	1	1	0	0	5	1	1	0	4	0	2	5	2	1	1	1	0	1	1	1	2	2	1	1	1	1	1	0	1	1	1	1	1	1	0	4	4	3	2	3	3	3	0	2
556	23	2	2	1	13	1	1	0	0	3	1	0	0	4	0	2	5	1	0	1	0	1	1	0	1	1	1	1	1	0	0	0	0	1	0	1	1	0	0	0	4	4	2	2	2	2	2	0	1
557	22	2	1	1	13	1	1	0	0	5	1	0	0	4	0	2	5	2	1	1	1	1	1	1	1	2	2	1	1	1	1	1	1	1	1	1	1	1	1	1	4	4	3	3	3	3	3	0	1
558	29	2	1	1	13	1	1	0	0	2	1	0	0	5	1	4	4	2	1	1	1	1	1	1	1	1	2	1	1	1	1	1	1	1	1	1	1	1	1	1	5	4	2	2	3	3	3	0	2
559	20	2	2	1	13	1	1	0	0	3	1	1	0	3	0	2	5	1	1	1	1	1	1	1	1	2	2	1	1	1	1	1	1	1	1	1	1	1	1	1	5	5	4	4	4	4	4	0	1
560	22	2	2	1	14	1	1	0	0	5	1	0	0	5	0	2	5	3	0	1	1	1	1	0	1	2	2	1	1	1	1	1	0	1	1	1	1	1	1	0	5	5	3	2	2	1	2	0	1
561	22	2	2	1	13	1	1	0	0	5	1	1	1	4	0	2	5	1	1	1	1	1	1	1	1	1	1	1	1	1	1	1	1	1	1	1	1	1	1	1	4	4	3	3	3	3	3	0	2
562	28	2	1	1	10	1	1	1	0	1	0	1	0	3	0	3	5	1	1	1	1	1	1	1	1	2	2	1	1	1	1	0	0	1	1	1	1	1	0	0	4	4	3	2	2	3	2	0	2
563	21	1	2	1	14	1	1	0	0	2	1	0	0	4	0	2	5	1	1	1	1	1	1	1	1	2	2	1	1	1	1	1	1	1	1	1	1	1	1	0	4	4	3	3	3	3	3	0	1
564	32	2	1	2	14	1	3	0	0	2	1	1	0	4	1	4	5	3	0	0	0	0	1	1	1	2	2	1	1	1	1	0	0	1	1	1	1	0	0	0	4	4	3	3	3	3	3	0	2
565	45	2	1	2	16	1	3	1	0	2	2	0	0	4	1	4	4	2	1	1	1	1	0	0	1	2	2	1	1	1	1	0	0	1	0	1	0	1	0	0	4	4	2	2	3	3	3	0	3
566	25	2	2	1	13	1	1	0	0	3	2	0	0	4	1	4	4	1	1	1	1	1	1	1	1	2	2	1	1	1	1	1	0	1	1	1	1	1	1	0	4	4	4	3	3	3	2	0	3
567	48	2	1	2	16	1	3	0	0	5	2	1	0	5	0	1	3	2	0	0	1	0	0	0	1	1	1	0	1	1	0	0	0	1	0	0	1	0	0	0	4	4	2	3	2	2	2	0	1
568	21	2	2	1	13	1	1	0	0	3	1	0	0	3	0	2	5	1	1	1	1	1	1	0	0	2	2	1	1	1	1	1	0	1	1	1	1	1	1	0	4	4	3	3	3	3	3	0	1
569	37	1	1	2	15	1	4	0	0	3	1	0	1	4	0	1	2	2	0	0	0	1	0	0	0	0	2	0	0	0	1	0	0	0	0	0	1	0	0	0	5	4	3	3	3	4	3	0	2
570	45	2	1	2	12	1	3	0	0	1	2	1	0	3	1	4	5	3	1	1	1	1	1	1	1	2	2	1	1	1	1	1	0	1	1	1	1	1	1	0	4	4	3	2	2	2	2	1	3
571	57	2	2	2	13	2	3	0	0	2	1	0	0	4	1	1	2	1	0	0	0	0	1	0	0	1	1	1	0	0	0	0	0	1	0	0	0	0	0	0	4	3	2	2	2	3	2	0	2
572	20	2	2	1	12	1	1	0	0	3	1	0	0	3	0	2	5	1	1	1	1	1	1	1	1	1	2	1	0	1	1	1	0	1	1	1	1	1	0	0	3	4	2	2	2	3	2	0	1
573	24	2	1	1	14	1	1	0	0	2	1	0	0	4	0	4	5	3	0	1	1	0	1	1	1	2	2	1	1	1	1	1	0	1	1	0	1	0	0	0	5	5	3	3	3	3	3	0	2
574	29	2	1	1	13	1	1	0	0	2	1	0	0	4	1	4	5	2	0	0	1	0	1	0	1	2	2	1	1	1	1	1	0	1	1	0	1	0	0	0	5	5	2	2	2	2	2	0	2
575	46	2	1	2	12	1	3	0	0	1	2	1	0	5	1	4	5	1	1	1	1	1	0	1	1	2	2	1	1	1	1	1	1	1	1	1	1	0	1	0	3	3	3	3	3	3	3	1	4
576	23	2	2	1	13	1	1	0	0	5	1	1	0	3	0	2	5	1	0	0	0	0	1	0	0	1	1	1	1	1	1	1	1	1	1	1	1	1	0	1	4	4	2	2	2	2	2	0	1
577	61	2	1	2	13	2	3	0	0	2	2	1	0	4	1	1	4	2	0	0	0	1	0	1	1	2	2	1	1	1	1	1	1	1	1	1	1	1	1	1	4	4	4	3	4	4	4	0	2
578	20	2	2	1	11	1	1	0	0	3	1	1	0	4	0	2	5	1	0	0	0	1	1	0	0	0	2	1	1	1	1	1	1	1	1	1	1	1	1	1	4	4	4	4	4	4	4	0	2
579	66	2	1	2	14	2	3	0	0	2	1	0	0	4	0	1	3	3	0	0	0	1	0	0	0	1	2	0	1	0	0	0	0	0	1	1	0	0	0	0	5	5	2	2	2	2	2	0	2
580	21	2	2	1	15	1	1	0	0	3	2	0	0	4	1	2	5	2	1	1	1	0	0	0	0	2	2	1	1	1	0	0	1	1	1	0	0	1	1	0	5	5	3	3	3	3	3	0	2
581	56	2	1	2	11	2	3	1	0	1	1	0	0	3	0	1	4	1	0	1	1	1	1	0	0	0	0	1	1	1	1	1	1	1	0	1	1	1	0	1	4	4	2	2	2	2	2	0	2
582	44	2	1	2	15	1	3	0	0	2	1	0	0	4	0	1	3	1	0	0	1	0	0	1	1	1	1	1	0	0	0	0	0	1	0	1	1	1	0	0	4	4	2	2	2	2	2	0	2
583	45	2	2	2	14	1	3	0	0	2	2	1	0	4	1	4	4	2	0	0	1	1	1	0	0	2	2	0	0	1	1	1	0	0	1	1	1	0	0	0	5	5	4	4	4	4	3	1	3
584	43	2	1	2	13	1	3	0	0	1	1	1	0	5	1	3	5	3	1	1	1	1	1	1	1	1	2	1	1	1	1	1	0	1	0	1	1	1	0	0	1	1	1	1	1	1	1	0	4
585	41	2	1	2	12	1	3	0	0	2	1	0	0	3	0	3	3	1	0	0	1	0	0	0	1	2	1	1	1	0	0	1	1	1	1	1	1	1	0	0	5	4	2	2	2	2	2	0	1
586	20	2	1	1	13	1	1	0	0	2	1	0	0	4	0	2	5	2	1	1	1	1	1	1	1	2	2	1	1	1	1	1	0	1	1	1	1	1	1	0	4	4	3	3	3	3	3	0	1
587	51	2	1	2	12	2	3	0	0	2	1	1	0	4	0	1	3	1	0	0	1	0	1	0	0	1	1	1	1	1	0	0	0	1	0	1	1	0	0	0	4	4	2	3	2	2	2	0	2
588	20	2	2	1	13	1	1	0	0	5	1	0	0	3	0	2	5	1	1	1	1	1	1	1	1	1	1	1	1	1	1	1	0	1	1	1	1	1	1	0	3	3	3	3	3	3	3	0	1
589	19	2	2	1	12	1	1	0	0	3	1	0	0	3	0	2	5	1	0	0	1	0	1	1	0	0	1	1	1	0	1	0	0	1	1	1	1	1	1	0	4	4	2	2	2	2	2	0	1
590	20	2	1	1	12	1	1	0	0	5	1	1	0	5	0	2	5	2	1	1	1	1	1	1	1	0	2	0	0	0	0	0	1	1	1	1	1	0	0	0	5	5	3	3	3	3	3	0	1
591	49	2	1	2	15	1	3	0	0	1	1	0	0	5	1	4	3	2	1	1	1	1	1	1	1	2	2	1	0	1	1	1	0	1	1	1	1	1	1	0	5	5	4	4	3	3	4	1	4
592	20	1	1	1	14	1	1	0	0	2	1	1	0	4	0	2	5	2	0	0	1	1	0	0	1	2	2	1	0	0	1	1	0	1	0	0	0	0	0	0	3	3	3	3	3	3	3	0	1
593	35	2	1	2	13	1	4	0	1	2	1	1	0	3	1	4	5	3	1	1	1	1	1	1	1	2	2	1	1	1	1	1	1	1	1	1	1	1	1	1	5	5	4	4	4	4	3	0	3
594	21	2	2	1	12	1	1	0	0	3	1	1	0	5	1	2	5	2	0	1	1	1	1	1	1	2	2	1	1	1	1	1	0	1	1	1	1	1	1	0	5	5	3	3	3	3	3	0	2
595	20	2	2	1	13	1	1	0	0	2	0	0	0	3	0	2	5	1	1	1	1	1	1	1	1	2	2	1	1	1	1	1	1	1	1	1	1	1	1	1	4	4	3	3	3	3	3	0	2
596	57	2	1	2	13.4036	2	3	0	0	2	1	1	0	4	1	1	4	2	1	1	1	1	1	1	1	2	2	0	0	1	0	0	0	1	0	1	1	1	0	0	4	4	3	3	3	3	3	0	2
597	28	2	2	1	13	1	1	0	0	2	1	1	0	4	1	4	5	1	1	1	1	1	1	1	1	2	2	1	1	1	1	1	0	1	1	1	1	1	1	1	5	5	3	3	3	3	3	0	2
598	50	2	1	2	12	2	3	0	0	2	1	1	0	4	1	3	5	3	1	1	1	1	1	1	1	2	2	1	1	1	1	1	0	1	1	1	1	1	0	0	4	4	3	3	3	3	3	0	2
599	64	2	1	2	14	1	4	0	0	2	2	1	0	3	0	2	3	2	0	1	1	1	1	0	0	0	0	0	1	1	1	1	0	1	1	1	1	0	0	0	5	5	4	1	1	1	1	0	3
600	50	2	2	2	14	1	3	0	0	2	1	0	0	3	1	4	4	1	0	0	0	0	0	0	1	0	0	0	1	1	1	0	0	1	1	0	0	0	0	0	4	4	3	3	3	3	3	0	2
601	24	2	1	1	16	1	1	0	0	5	1	0	0	4	1	4	4	2	1	1	1	1	1	0	1	2	2	1	1	1	1	0	0	1	1	1	1	0	0	0	4	4	3	3	3	3	3	0	2
602	26	1	2	2	11	1	2	0	0	2	1	0	0	4	1	4	5	3	1	1	1	1	1	1	1	2	2	1	1	1	1	1	0	1	1	1	1	1	1	0	5	5	3	3	3	3	3	0	2
603	51	1	1	2	13.4036	1	3	0	0	2	2	0	0	4	0	1	7	1	0	1	0	0	0	0	0	1	1	0	1	0	0	0	0	1	0	0	0	0	0	0	5	5	3	4	3	2	3	1	2
604	57	1	1	2	14	2	3	1	0	2	1	0	0	3	0	1	4	1	1	0	1	0	0	1	1	0	0	1	1	1	1	0	0	1	1	0	0	1	1	0	1	1	3	3	3	3	3	0	2
605	21	2	2	1	16	1	1	0	0	3	1	1	0	4	0	2	5	2	1	1	1	1	1	1	1	2	2	1	1	1	1	1	0	1	1	1	1	1	1	1	3	3	3	3	3	3	3	0	1
606	41	2	2	2	13	1	3	0	0	3	1	0	0	4	1	3	2	1	0	0	1	1	1	0	1	1	1	0	1	1	1	1	0	1	1	1	1	1	0	0	5	5	4	3	3	3	3	0	2
607	56	1	1	2	14	2	3	0	0	1	1	1	0	3	1	4	3	3	1	1	1	1	1	1	1	2	2	1	1	1	1	1	0	1	1	0	1	0	1	0	4	4	3	3	3	3	2	1	4
608	53	1	1	2	15	2	3	0	0	2	2	0	0	4	0	2	3	1	0	0	1	1	1	0	0	2	2	0	1	1	1	0	0	1	0	0	0	0	0	1	4	4	2	2	3	3	2	0	2
609	23	1	1	1	15	1	1	0	0	2	1	1	1	4	1	3	4	1	1	1	1	1	0	0	1	2	1	1	1	1	1	0	0	1	0	1	1	0	0	0	4	4	3	3	3	3	3	0	2
610	39	2	2	2	13	1	4	1	0	2	1	0	0	4	0	3	5	3	0	0	0	0	1	1	0	2	2	0	1	1	0	0	0	0	1	1	0	0	0	0	4	4	2	2	3	3	2	0	1
611	25	2	1	1	14	1	1	0	0	3	0	1	0	4	1	4	6	1	1	1	1	1	1	1	1	2	2	1	1	1	1	1	0	1	1	1	1	1	1	0	4	4	3	3	2	3	2	0	2
612	31	2	1	2	14	1	3	1	0	2	1	0	0	3	0	4	5	1	0	0	0	0	1	0	0	0	2	0	1	1	1	1	0	1	1	1	1	0	0	0	4	4	3	2	2	3	2	0	1
613	39	2	2	2	14	1	3	0	0	2	0	1	0	4	1	4	5	2	1	1	1	1	1	1	1	2	2	1	1	1	1	1	0	1	1	1	1	1	1	0	5	5	4	4	4	4	4	1	2
614	26	2	2	1	12	1	1	0	0	2	1	0	0	4	0	4	4	2	1	1	1	1	1	1	1	2	2	1	1	1	1	1	1	1	1	1	1	0	0	0	5	5	2	3	2	3	2	0	2
615	56	2	1	2	13	2	2	0	0	2	2	1	1	3	0	1	3	1	1	1	1	1	1	1	1	2	2	1	1	1	1	1	1	1	1	1	1	1	1	1	4	4	2	2	2	2	2	1	4
616	25	2	2	1	13	1	1	1	0	2	1	0	0	4	1	4	5	2	0	1	0	1	0	1	1	2	2	1	1	1	1	1	1	1	1	0	0	0	0	0	4	4	3	3	3	3	3	1	2
617	32	2	1	2	14	1	4	0	0	2	1	0	0	4	1	4	5	3	1	1	1	1	1	1	1	2	2	1	1	1	1	1	1	1	1	1	1	1	1	1	4	4	3	3	3	3	3	0	2
618	25	2	1	1	12	1	1	0	0	2	1	1	0	3	1	2	6	1	0	0	1	0	1	0	1	1	1	1	1	1	1	1	0	1	0	1	1	0	0	0	4	4	2	2	2	2	2	0	2
619	24	2	2	1	12	1	1	0	0	2	2	0	0	5	1	4	4	2	1	1	1	1	1	1	1	2	2	1	1	1	1	1	0	1	1	1	1	1	1	0	5	5	3	3	3	3	3	1	2
620	22	2	2	1	13	1	1	0	0	3	1	0	0	3	1	2	4	1	1	1	1	1	1	1	1	2	2	1	1	1	1	0	0	1	1	1	1	0	1	0	4	4	3	3	3	3	3	0	4
621	27	2	2	1	13	1	1	0	1	2	1	0	0	4	0	4	5	3	1	1	0	0	0	0	0	1	1	1	0	1	1	1	0	1	1	1	0	0	0	0	4	3	3	2	3	3	2	0	1
622	22	2	1	1	12	1	1	0	0	4	1	0	0	4	1	2	4	2	1	1	1	0	1	1	1	2	2	1	0	1	1	1	1	1	1	1	1	0	0	0	4	4	3	2	2	2	2	0	1
623	52	2	2	2	13	1	3	1	0	3	1	0	0	4	1	4	4	1	1	1	1	1	1	1	1	2	2	1	1	1	1	1	1	1	1	1	1	1	1	1	5	5	3	3	3	3	3	0	2
624	39	2	2	2	13	1	3	0	0	3	1	0	0	4	1	4	6	2	1	1	1	1	0	1	1	1	2	1	1	1	1	0	0	1	1	0	1	0	0	0	5	4	3	3	3	3	2	0	2
625	25	2	1	1	13	1	1	0	0	5	1	0	0	4	0	4	5	2	1	0	1	1	0	0	1	1	0	1	1	1	1	0	0	1	0	1	0	0	1	0	4	4	3	3	3	3	2	0	2
626	32	2	1	2	12	1	4	0	1	1	0	0	0	4	0	4	5	2	0	1	1	1	0	0	1	0	2	0	0	1	1	1	1	1	0	1	0	0	0	0	2	2	2	2	2	1	1	0	3
627	22	2	1	1	13	1	1	0	0	2	1	0	0	3	1	2	4	3	0	0	1	0	1	0	1	2	2	1	1	1	0	0	0	1	1	1	1	0	0	0	4	4	3	3	3	3	3	0	2
628	25	2	2	1	14	1	1	0	0	1	1	0	0	3	1	4	5	1	1	1	1	1	1	1	1	2	2	1	1	1	1	1	0	1	1	1	1	1	1	0	4	4	3	3	3	3	3	1	4
629	26	2	2	1	12	1	1	0	1	2	1	1	0	3	1	2	6	2	1	1	1	1	1	1	1	2	2	1	1	1	1	1	0	1	1	1	0	0	1	0	5	5	4	3	4	3	2	0	2
630	24	2	2	1	14	1	1	0	0	3	1	0	0	4	1	4	4	2	1	1	1	0	0	0	1	0	0	1	1	1	1	1	0	1	0	0	1	0	0	0	5	5	3	3	3	3	3	0	2
631	26	2	2	1	14	1	1	0	0	1	1	0	0	4	1	4	5	2	1	1	1	1	1	1	1	2	2	1	1	1	1	1	0	1	1	1	1	1	0	0	4	4	3	3	3	3	3	0	4
632	27	2	2	1	15	1	1	0	0	1	1	0	0	5	1	4	5	1	1	1	1	1	0	1	1	2	2	1	1	1	1	1	0	1	1	1	1	0	1	0	4	4	3	3	3	3	3	0	2
633	26	2	2	1	13	1	1	0	0	1	1	0	0	4	1	4	5	1	1	1	1	1	1	1	1	2	2	1	1	1	1	1	1	1	1	1	1	1	1	1	4	4	3	3	3	3	3	0	2
634	33	2	1	2	14	1	3	0	0	2	0	1	0	4	0	4	4	2	1	1	1	1	1	1	1	2	2	1	1	1	1	1	1	1	1	1	1	1	1	1	5	5	4	4	4	4	4	0	1
635	50	2	1	2	12	1	3	1	0	2	0	0	0	4	0	4	5	2	1	1	1	1	1	1	1	2	2	1	1	1	1	1	0	1	1	1	1	1	1	0	5	5	4	3	2	4	4	1	2
636	21	2	2	1	13	1	1	0	0	3	2	0	0	3	0	2	5	2	1	1	1	0	1	0	1	1	2	1	1	1	1	0	0	1	0	1	1	0	0	0	5	5	2	3	3	3	3	0	3
637	26	2	2	1	15	1	1	0	0	3	1	0	0	4	1	2	6	2	1	1	1	1	1	1	1	2	2	1	1	1	1	1	1	1	1	1	1	1	1	1	5	5	3	3	3	3	3	0	2
638	25	2	1	1	10	1	1	0	0	2	1	1	0	4	0	2	6	2	0	1	1	0	0	0	1	2	2	1	1	1	1	1	0	1	1	1	1	1	1	0	5	5	2	3	3	3	2	0	2
639	25	2	2	1	14	1	1	0	0	2	2	1	0	5	1	4	5	3	1	0	1	1	1	1	1	2	2	1	1	1	1	0	0	1	1	1	1	1	1	0	4	4	3	3	3	3	3	0	3
640	24	2	1	1	14	1	1	0	0	2	1	0	0	3	0	2	5	2	1	1	0	1	0	1	1	2	2	1	1	1	1	1	0	1	1	1	1	0	1	0	4	4	3	2	2	3	2	0	2
641	27	2	2	2	13	1	2	0	0	2	1	0	0	4	1	4	5	2	1	1	1	1	0	1	1	2	2	1	1	1	1	1	0	1	1	1	1	1	1	0	5	5	4	3	3	3	3	0	2
642	54	2	1	2	15	2	3	1	0	2	2	0	0	3	1	4	4	3	1	1	1	1	1	1	1	2	2	1	1	1	1	1	1	1	1	1	1	1	1	1	5	5	4	4	4	2	2	1	3
643	55	2	1	2	12	2	3	1	0	2	2	1	0	3	1	1	4	2	0	1	1	1	1	1	0	2	2	1	1	1	1	0	0	1	1	1	1	1	0	0	5	5	3	3	3	2	2	1	3
644	51	2	1	2	13	1	3	0	0	1	1	1	1	4	1	4	5	3	1	1	1	1	1	1	1	2	2	1	1	1	1	0	0	1	1	1	1	1	1	1	5	5	3	2	2	2	2	0	2
645	50	2	1	2	14	1	3	0	0	2	0	0	0	3	1	4	5	3	1	1	1	1	1	1	1	2	2	1	1	1	1	1	1	1	1	1	1	1	1	1	5	4	3	3	3	2	2	0	1
646	53	2	1	2	16	2	3	0	0	1	2	1	0	5	1	4	5	3	1	1	1	1	1	1	1	2	2	1	1	1	1	1	0	1	1	1	1	1	1	0	5	5	3	3	3	3	3	1	4
647	37	2	2	2	15	1	4	1	0	2	1	0	0	3	0	2	4	1	0	0	0	1	1	0	0	2	2	1	1	1	1	0	0	1	1	0	0	1	0	0	4	4	3	3	3	1	3	0	2
648	24	2	1	1	14	1	1	0	0	2	1	0	0	4	1	4	4	2	1	1	1	1	1	1	1	2	2	1	1	1	1	1	1	1	1	1	1	1	1	1	5	5	4	4	4	4	4	0	3
649	22	2	1	1	10	1	1	0	0	3	2	0	0	5	1	4	4	2	0	0	0	0	1	1	1	2	2	1	1	1	0	1	0	1	1	0	0	0	0	0	1	1	1	1	1	1	1	1	4
650	25	1	1	1	12	1	1	0	0	2	1	1	1	4	1	2	6	3	1	1	1	1	1	1	1	2	2	1	1	1	1	1	0	1	1	1	1	1	1	0	4	4	3	3	3	3	3	0	4
651	25	2	2	1	13	1	1	1	0	3	1	0	0	3	0	4	5	2	1	1	1	1	0	1	1	2	2	1	1	1	1	1	1	1	0	0	0	0	0	0	4	4	3	3	3	3	3	0	2
652	50	2	1	2	14	1	3	0	0	2	2	0	0	4	1	4	5	3	0	1	0	1	0	0	1	2	2	1	0	1	1	0	0	1	0	1	1	0	1	0	4	4	3	3	3	3	3	0	1
653	25	2	2	1	13	1	1	0	0	3	1	0	0	4	0	2	5	2	1	1	1	0	0	0	1	1	1	0	0	1	1	1	1	1	1	1	1	1	0	0	5	4	2	2	2	3	2	0	2
654	48	2	1	2	12	1	4	1	0	2	1	1	0	3	1	3	6	3	1	1	1	1	0	1	1	2	2	1	1	1	1	1	0	1	0	1	1	1	0	0	4	4	3	2	2	2	2	0	2
655	53	2	1	2	14	1	3	0	1	1	2	0	0	4	1	4	3	3	1	1	1	0	0	1	1	2	2	1	1	1	1	1	1	1	0	0	1	1	0	1	5	5	4	3	3	3	3	1	3
656	77	2	1	2	14	2	4	0	0	2	2	2	1	4	0	1	3	1	0	0	0	0	1	0	0	2	0	1	1	0	0	1	0	1	0	0	0	0	1	0	5	5	2	3	3	3	3	0	2
657	34	2	1	2	13	1	3	0	0	2	1	1	0	3	0	4	5	3	0	0	1	0	0	0	1	2	2	1	1	1	1	1	0	1	1	1	1	1	1	0	4	4	3	3	3	3	3	0	2
658	23	2	1	2	12	1	1	0	0	1	2	0	0	5	1	2	6	3	1	1	1	1	1	1	1	2	2	1	1	1	1	1	1	1	1	1	1	1	1	1	5	5	3	4	4	4	3	0	2
659	50	2	1	2	13	1	4	0	0	2	1	1	0	3	1	4	4	2	1	1	1	1	1	1	1	2	2	1	1	1	1	1	0	1	1	1	1	1	1	0	5	5	3	3	3	3	2	0	2
660	24	2	2	1	12	1	1	0	0	2	0	0	0	4	1	4	5	2	0	0	1	0	1	1	1	1	1	1	1	1	1	1	1	1	1	1	1	1	0	0	4	4	3	3	3	3	3	0	2
661	28	2	1	2	14	1	2	0	0	2	1	1	1	3	1	4	4	1	0	1	1	1	1	0	0	2	2	1	1	1	1	1	0	1	1	1	1	1	1	0	4	4	3	3	3	3	3	0	2
662	42	2	2	2	13.4036	1	3	0	0	1	1	1	1	3	0	3	2	1	0	1	0	1	0	1	0	1	1	0	1	1	1	1	1	0	0	1	1	1	0	1	5	4	3	2	3	3	3	0	2
663	25	2	1	1	12	1	1	0	0	2	1	0	0	3	1	2	5	3	1	1	1	1	0	1	1	2	2	1	1	1	1	0	0	1	1	1	1	1	1	0	4	4	3	3	3	3	2	0	2
664	51	2	1	2	15	1	3	1	0	2	2	1	0	3	1	4	5	3	1	1	1	1	1	1	1	2	2	1	1	1	0	0	0	1	1	0	1	1	0	0	5	5	4	4	4	4	4	1	4
665	23	2	1	1	14	1	1	0	0	2	1	0	0	3	1	2	5	2	0	1	1	1	0	0	1	2	2	1	1	1	1	1	1	1	1	1	1	1	1	1	4	4	3	3	3	3	3	0	1
666	25	2	1	1	13	1	1	0	0	2	1	1	0	3	1	4	5	2	1	1	1	1	0	0	1	2	2	1	1	1	1	1	0	1	1	0	0	0	1	0	5	4	3	3	3	2	2	1	4
667	25	1	1	1	12	1	1	0	0	2	1	0	0	4	0	4	5	3	1	1	1	1	1	1	1	2	2	1	1	1	0	0	0	1	1	0	1	0	0	0	4	4	3	3	3	3	3	0	2
668	22	2	1	1	16	1	1	0	0	2	1	1	0	4	1	4	4	2	1	1	1	1	1	0	1	2	1	1	1	1	1	0	0	1	1	1	1	0	0	0	4	4	3	3	3	3	3	0	2
669	26	2	1	1	14	1	1	0	0	1	1	0	0	3	1	4	5	3	0	0	0	1	1	0	0	1	2	1	1	0	1	1	0	1	0	0	0	1	1	0	4	4	2	2	2	2	2	0	1
670	41	2	1	2	12	1	3	1	0	2	1	0	0	3	0	3	6	2	1	1	1	1	0	0	1	2	2	1	1	1	1	1	0	1	1	1	1	1	1	0	4	4	2	2	2	2	2	0	2
671	25	2	2	1	14	1	1	0	0	3	0	0	0	4	1	4	5	2	1	0	1	1	0	0	1	2	2	1	1	1	1	0	0	1	1	1	1	0	0	0	4	4	2	2	2	2	2	1	2
672	25	2	2	1	12	1	1	0	0	2	1	1	0	3	1	2	6	3	1	1	1	1	1	1	1	2	2	1	1	0	1	0	0	1	1	1	1	1	1	1	5	4	2	2	2	2	2	0	2
673	25	2	2	1	12	1	1	0	0	2	1	1	0	3	1	2	6	2	1	1	1	1	1	1	1	2	2	1	1	1	1	1	1	1	1	1	1	1	1	1	5	5	3	3	3	3	3	0	2
674	22	2	1	1	12	1	1	0	0	4	2	0	0	5	0	2	5	3	0	1	1	1	1	0	0	1	1	0	0	0	0	0	1	0	0	0	0	0	0	1	3	3	2	3	2	3	3	0	1
675	58	1	1	2	16	2	3	1	0	1	2	1	0	4	1	1	4	2	1	0	1	0	0	0	1	2	2	1	1	0	1	1	0	1	1	0	1	0	1	0	4	4	4	4	3	2	2	0	2
676	26	2	1	1	15	1	1	0	0	5	1	1	1	4	1	4	6	3	1	1	1	1	0	0	1	2	2	1	1	1	1	1	0	1	0	1	0	0	0	0	5	4	3	3	3	3	3	0	4
677	24	2	2	1	13	1	1	0	0	2	1	0	0	4	1	4	4	2	0	1	1	1	1	1	1	2	2	1	1	1	1	0	0	1	1	1	1	1	1	0	5	5	3	3	3	3	3	1	3
678	23	2	2	1	14	1	1	0	0	3	0	1	0	3	1	4	5	1	1	1	0	0	1	1	1	0	0	1	1	1	1	1	1	1	1	1	1	1	1	1	4	4	3	3	3	3	3	0	2
679	25	2	1	1	12	1	1	0	0	3	0	0	0	3	0	4	5	3	1	1	1	1	0	0	1	2	2	1	1	1	1	1	0	1	1	1	0	0	1	0	4	4	3	3	3	3	3	0	4
680	26	2	1	1	12	1	1	1	0	2	1	1	0	4	1	4	6	2	1	1	1	1	0	1	1	2	2	1	1	1	1	1	1	1	1	1	1	1	1	1	4	4	3	3	3	3	3	0	3
681	28	2	2	1	14	1	1	0	0	3	0	0	0	3	0	4	5	1	1	1	1	1	1	1	1	2	2	1	1	1	1	1	0	1	1	1	1	1	1	0	4	4	3	2	2	2	2	0	1
682	28	2	2	2	15	1	2	0	0	3	1	2	1	5	0	2	3	1	0	1	1	1	1	0	1	1	1	0	1	1	1	1	0	0	1	1	1	0	1	1	2	4	4	4	4	4	4	0	4
683	24	2	1	1	16	1	1	0	0	4	2	0	0	5	1	4	5	2	1	1	1	1	1	1	1	2	2	1	1	1	1	1	0	0	1	1	1	0	1	0	4	4	2	3	2	3	3	0	1
684	23	2	2	1	12	1	1	0	0	3	1	0	0	3	1	4	5	1	1	0	1	1	1	1	1	2	2	1	1	1	1	1	0	1	1	1	1	1	0	0	4	4	3	3	3	3	3	0	2
685	25	2	1	1	13	1	1	0	0	2	1	1	0	3	0	2	6	2	1	1	1	1	0	1	1	2	2	1	1	1	1	0	0	1	1	1	1	0	1	0	5	5	3	3	3	3	3	0	2
686	23	2	2	1	14	1	1	0	0	3	1	0	0	3	0	2	3	2	0	0	0	0	0	1	1	2	2	1	1	1	1	1	0	1	0	1	1	0	1	0	4	4	3	3	3	3	3	0	1
687	24	2	1	1	14	1	1	0	0	2	0	0	0	4	1	3	5	3	1	1	1	1	1	1	1	1	2	1	1	1	1	1	1	1	1	1	1	1	1	1	4	4	3	3	3	3	3	0	1
688	52	2	1	2	15	2	3	0	0	1	2	1	0	5	1	4	4	3	0	0	1	0	0	0	1	0	0	1	0	0	1	0	0	1	0	1	1	0	0	0	5	5	2	3	2	2	3	0	2
689	24	2	2	1	13.4036	1	1	0	0	3	1	0	0	4	0	4	5	1	0	0	1	1	1	0	1	1	1	1	1	1	1	1	1	1	1	1	1	1	1	1	5	4	3	3	3	2	2	0	2
690	29	2	2	1	13.4036	1	1	0	0	3	1	2	0	3	0	3	4	3	0	0	0	0	0	1	0	1	1	0	1	1	1	1	0	1	0	1	1	1	0	0	4	4	3	3	3	3	3	0	2
691	24	2	2	1	14	1	1	0	0	3	1	0	0	4	1	4	4	1	1	0	1	1	0	1	1	2	2	1	1	0	1	1	1	1	1	1	1	1	0	1	4	4	3	2	2	2	3	0	2
692	26	2	1	1	13	1	1	0	0	2	1	0	0	3	1	4	5	2	1	1	1	0	0	0	1	2	2	1	1	1	1	1	0	1	1	1	1	1	1	0	5	5	3	3	3	3	3	0	2
693	27	2	1	1	13	1	1	0	0	3	1	1	0	4	1	2	6	1	1	1	1	1	1	1	1	2	2	1	1	1	1	1	1	1	1	1	1	1	1	1	4	4	3	3	2	3	3	0	1
694	27	2	2	2	14	1	2	1	0	2	1	1	0	4	0	4	5	2	1	1	1	1	0	1	1	2	2	1	1	1	1	0	0	1	1	1	1	0	1	0	5	5	4	4	4	3	3	0	2
695	27	2	2	1	15	1	1	0	0	3	1	1	0	3	0	2	6	2	1	1	1	1	1	1	1	2	2	1	1	1	1	1	0	1	1	1	1	1	1	0	4	4	3	3	3	3	3	0	2
696	22	2	2	2	15	1	1	0	0	4	1	0	0	5	0	3	5	1	0	0	1	1	1	0	1	0	1	1	1	0	1	0	0	1	0	1	1	1	0	0	2	2	3	3	2	2	2	0	4
697	28	2	2	1	13	1	1	0	0	5	1	1	0	4	0	2	6	1	1	1	1	0	0	0	1	2	2	1	1	1	1	0	0	1	1	1	0	0	0	0	5	4	4	2	1	3	2	0	2
698	26	2	2	2	13	1	2	0	0	2	1	0	0	3	1	4	5	2	1	1	1	1	1	1	1	0	0	1	1	1	1	0	0	1	1	1	1	1	0	0	4	4	3	3	3	3	3	0	2
699	27	2	2	1	15	1	1	0	0	2	0	1	0	3	0	4	6	2	1	1	1	1	1	1	1	2	2	1	1	1	1	1	1	1	1	1	1	0	1	0	4	4	2	2	2	2	2	0	1
700	54	2	2	2	13.4036	1	4	1	0	3	1	0	0	5	1	2	1	1	0	0	1	0	1	0	0	1	1	0	1	0	0	1	0	1	1	0	1	0	0	0	4	4	3	3	3	3	3	0	2
701	27	2	2	1	16	1	1	0	0	3	1	0	0	4	1	4	6	3	1	1	1	1	0	1	1	2	2	1	1	1	1	1	1	1	1	1	1	1	1	1	4	4	3	3	3	3	3	1	4
702	27	2	1	2	15	1	2	1	0	2	1	0	0	3	1	4	5	2	0	0	1	0	0	1	1	2	2	1	1	1	1	0	0	1	0	1	1	0	0	0	4	4	3	3	3	3	3	0	2
703	38	2	1	2	13	1	4	1	0	5	1	0	0	4	1	1	4	2	0	0	1	1	1	0	0	2	2	1	0	1	1	0	0	1	0	1	0	0	0	0	4	4	2	3	3	3	2	1	4
704	26	2	2	1	14	1	1	0	0	1	1	0	0	4	0	4	5	3	1	1	1	1	1	1	1	1	1	1	1	1	1	1	1	1	1	1	1	1	1	1	4	4	3	3	3	3	2	0	2
705	52	2	2	2	16	1	3	0	0	2	1	1	0	5	1	4	6	3	1	1	1	1	0	1	1	1	2	1	1	1	1	1	1	1	1	1	1	1	1	1	5	5	4	3	3	3	3	0	3
706	26	2	1	1	12	1	1	0	0	2	1	0	0	4	0	4	5	2	1	1	1	1	0	1	1	2	2	1	0	0	0	0	0	1	1	1	1	1	1	1	4	4	3	3	3	3	3	0	1
707	25	2	2	1	12	1	1	1	0	3	0	1	0	3	0	4	5	2	1	1	1	1	0	1	1	2	0	1	1	1	1	0	0	1	1	1	1	0	0	0	4	4	3	3	3	3	3	0	2
708	22	2	2	1	14	1	1	0	0	3	1	1	0	5	1	4	4	1	0	0	1	0	0	0	1	2	2	0	1	0	1	0	0	1	1	1	1	1	1	1	4	4	3	3	3	3	3	0	3
709	48	2	1	2	14	1	3	0	1	1	2	0	0	4	1	4	4	3	1	1	1	1	1	1	0	2	2	1	1	1	1	1	0	1	1	1	1	1	1	0	5	5	3	3	3	3	3	1	3
710	52	2	1	2	15	1	3	1	0	1	2	0	0	4	1	4	5	3	1	1	1	1	1	1	1	2	2	1	0	1	1	0	0	1	0	1	1	1	1	0	4	4	3	3	3	3	2	1	2
711	31	2	2	2	15	1	3	0	0	5	1	1	0	3	0	3	4	2	0	0	0	0	1	0	0	1	0	1	1	1	1	1	1	1	1	1	1	1	1	0	4	3	3	3	2	2	3	0	3
712	49	2	1	2	12	1	3	0	0	3	2	0	0	3	0	4	6	2	1	1	1	1	0	1	1	2	2	1	1	1	1	1	1	1	1	1	1	0	1	0	4	4	3	3	3	3	3	1	3
713	49	2	1	2	14	2	3	0	0	2	2	0	0	4	1	4	5	2	1	1	1	1	0	1	1	2	2	1	1	1	1	0	0	1	0	0	1	0	0	0	5	5	3	3	3	3	3	1	2
714	25	2	2	1	13	1	1	0	0	2	1	0	0	3	1	4	5	3	1	0	1	1	0	0	1	2	2	1	1	1	1	1	1	1	1	1	1	1	1	1	5	5	3	2	3	2	3	1	2
715	32	2	1	2	13	1	3	0	0	2	1	1	0	3	1	4	5	2	0	0	1	0	0	0	0	2	2	1	1	1	1	1	1	1	1	1	1	1	0	0	4	4	3	3	3	3	3	0	2
716	19	2	2	1	14	1	1	0	0	3	1	0	0	4	1	1	3	1	0	0	0	1	0	0	0	2	2	1	1	1	1	1	1	1	1	1	1	1	1	1	1	2	2	1	2	2	1	0	4
717	57	2	1	2	12	2	3	1	0	2	2	1	0	3	0	1	4	1	0	0	1	0	0	0	0	0	0	0	0	1	1	1	0	1	1	1	1	1	0	0	5	5	2	2	3	3	3	0	2
718	49	2	1	2	14	1	3	0	0	2	2	1	0	4	1	4	5	3	1	1	1	1	1	1	1	2	2	1	1	1	1	1	0	1	1	1	1	1	1	0	5	5	4	4	4	4	4	1	4
719	72	2	2	2	16	2	4	0	0	2	2	1	0	5	0	1	1	2	0	0	1	1	1	0	0	2	0	1	1	0	1	1	0	1	0	1	1	0	0	0	4	4	3	3	3	3	3	0	2
720	26	2	1	1	14	1	1	0	0	2	1	0	0	5	0	4	5	2	1	0	0	1	0	0	0	2	2	1	1	1	1	1	1	1	1	1	1	1	1	1	5	5	2	3	3	3	3	0	2
721	56	2	1	2	15	2	3	0	0	2	2	1	0	4	1	1	4	1	0	1	0	0	1	1	0	0	0	1	0	1	1	0	0	1	0	1	1	0	0	0	4	4	3	3	3	3	3	1	2
722	54	2	1	2	12	2	3	1	0	1	2	1	0	3	1	4	5	3	1	1	1	0	1	1	1	2	2	1	1	1	1	1	0	1	1	1	1	1	1	0	5	5	4	4	3	3	3	1	3
723	28	2	1	1	14	1	1	0	0	2	1	1	0	4	0	4	5	2	0	1	1	1	1	1	0	1	1	1	1	1	0	0	0	0	1	1	0	0	0	0	5	5	4	4	4	4	4	1	4
724	49	2	1	2	14	1	3	0	0	2	2	1	0	4	1	4	5	3	1	1	1	1	1	1	1	2	2	1	1	1	1	1	0	1	1	1	1	1	1	0	5	5	4	4	4	4	4	0	4
725	53	2	2	2	15	1	4	0	0	3	2	1	0	4	0	4	3	2	0	0	1	0	0	0	0	2	2	1	1	1	1	1	1	1	1	1	1	1	0	1	4	4	3	3	3	3	3	0	2
726	50	1	2	2	14	2	3	0	0	2	2	1	0	4	0	4	3	3	1	1	1	1	0	1	1	2	0	1	1	1	1	0	0	1	1	1	1	1	1	0	4	4	3	3	2	2	3	0	2
727	25	2	1	1	12.5	1	1	1	0	2	1	1	0	5	1	2	5	3	1	1	1	1	1	1	1	2	2	1	1	1	1	1	0	1	1	0	1	1	1	0	4	4	3	3	2	2	2	0	2
728	26	2	2	1	13.4036	1	1	0	0	3	1	0	0	5	1	4	5	1	1	0	1	0	0	0	1	2	2	0	1	1	1	0	0	1	1	1	1	1	1	0	5	5	3	3	3	3	3	0	2
729	27	2	1	1	14	1	1	1	0	1	0	1	0	3	0	3	5	3	1	1	1	1	0	1	1	2	1	1	1	1	1	0	0	1	1	1	1	1	1	0	5	4	2	2	3	3	3	0	1
730	43	2	1	1	13	1	3	0	0	2	1	0	0	4	0	4	4	2	1	1	1	1	1	0	1	0	2	1	1	1	1	1	0	1	1	1	1	0	0	1	4	4	3	2	2	3	2	0	2
731	50	2	1	2	14	2	3	0	0	1	1	0	0	4	1	4	4	2	1	1	1	1	1	1	1	2	2	1	1	1	1	1	0	1	1	1	1	1	1	0	4	4	3	2	2	3	2	0	2
732	41	2	2	2	14	1	3	1	0	2	1	0	0	3	1	4	4	2	1	1	1	1	1	1	1	1	1	1	1	1	1	1	1	1	1	0	1	1	1	1	5	5	3	3	3	3	3	0	3
733	50	1	1	1	13	2	4	1	0	3	1	1	0	3	1	1	3	2	0	1	1	1	0	0	1	2	2	1	1	1	1	1	0	1	1	1	1	1	1	0	5	5	4	3	2	3	3	0	2
734	21	2	1	1	14	1	1	0	0	5	1	0	0	3	0	2	4	1	1	1	1	1	1	0	1	0	2	1	0	0	1	0	0	1	1	1	1	0	0	0	4	4	3	3	3	3	3	0	2
735	51	2	1	2	13	1	4	0	0	2	1	0	0	4	1	4	3	3	1	1	1	1	0	0	1	0	0	1	1	1	1	1	0	1	1	1	1	1	1	0	5	5	3	2	1	1	1	0	2
736	54	2	1	1	15	2	3	1	0	2	2	1	0	3	0	1	3	1	0	1	1	1	0	0	0	1	1	1	1	1	0	0	0	1	1	0	0	1	0	0	4	4	2	2	3	2	2	0	2
737	52	2	1	2	13	2	3	0	0	1	2	1	0	5	1	1	3	2	0	1	1	1	1	0	0	2	2	1	1	1	1	1	1	1	1	1	1	1	0	0	4	4	3	3	3	3	3	0	2
738	46	2	1	2	13.4036	2	3	1	0	3	2	1	0	3	1	3	3	1	0	0	1	1	0	0	0	2	2	0	0	0	1	0	0	1	0	0	0	1	0	0	4	5	3	3	3	3	3	0	2
739	39	2	2	2	14	1	3	0	0	2	1	1	0	3	1	4	5	2	1	0	1	0	0	0	1	1	1	0	1	1	1	0	0	1	1	0	0	0	0	0	4	4	3	3	3	3	3	0	2
740	27	1	2	1	14	1	1	0	0	3	2	0	0	4	1	4	4	1	1	1	1	1	1	1	1	2	2	1	1	1	1	1	1	1	1	1	1	1	1	1	5	5	3	3	3	2	3	0	2
741	40	2	1	2	14	1	3	0	0	2	1	1	1	4	1	4	5	3	1	1	1	1	1	1	1	2	2	1	1	1	0	0	0	1	0	0	1	0	0	0	2	2	3	3	3	2	2	1	4
742	26	2	2	1	13	1	1	0	1	2	2	1	0	4	0	4	5	3	1	1	1	1	1	1	1	2	2	1	1	1	1	1	1	1	1	1	1	1	1	1	4	4	3	3	3	3	3	0	2
743	54	2	1	2	12	2	3	0	0	2	2	0	0	3	0	3	3	3	1	1	1	1	1	1	1	2	0	0	1	1	0	1	0	1	1	1	1	1	0	0	5	5	3	3	3	3	3	0	2
744	55	2	1	2	14	2	3	0	0	2	2	1	0	5	0	3	5	3	0	1	1	0	1	0	1	1	1	0	1	1	1	1	0	1	1	1	1	1	1	0	4	4	3	3	2	2	2	0	1
745	63	2	1	2	14	2	3	0	0	1	1	0	0	3	0	1	3	1	0	1	1	0	1	1	0	2	2	1	1	1	1	1	0	1	1	1	1	1	0	0	5	4	3	2	2	2	2	0	2
746	22	2	2	1	15	1	1	0	0	3	1	1	0	4	0	3	2	2	0	0	1	1	1	0	0	1	1	1	1	1	1	1	0	1	1	1	1	1	0	0	3	3	2	1	3	3	3	0	2
747	47	2	1	2	14	1	3	0	0	2	1	0	0	4	1	3	5	3	0	1	1	1	0	1	1	2	2	1	1	1	1	0	0	1	1	0	1	1	0	0	4	4	3	3	3	3	3	1	1
748	34	2	2	2	15	1	4	0	0	2	1	0	0	4	1	4	5	3	1	1	1	1	1	1	1	2	2	1	1	1	1	0	0	1	1	1	1	1	0	0	5	5	3	3	3	3	3	0	2
749	46	2	1	2	14	1	3	1	0	2	1	1	0	3	0	1	2	2	0	0	1	0	0	0	0	1	1	0	1	1	1	0	0	1	0	0	1	0	0	0	5	5	4	2	3	1	2	0	2
750	22	2	1	1	11	1	1	0	0	2	1	0	0	4	1	2	4	3	0	0	0	1	1	0	0	1	1	0	0	1	1	0	0	1	1	1	1	0	0	0	5	5	2	2	2	3	2	0	1
751	47	2	1	2	14	1	3	0	0	1	1	0	1	4	0	3	3	2	0	1	1	0	1	0	0	1	2	1	1	1	1	1	0	1	0	0	0	0	0	0	5	4	3	3	3	3	3	0	2
752	24	2	1	1	13.4036	1	1	0	0	5	1	0	0	4	0	3	5	2	0	0	0	0	0	0	1	1	1	0	0	0	0	0	1	0	0	0	0	0	0	1	4	4	3	3	3	3	3	0	2
753	60	2	1	2	14	2	3	0	0	1	2	1	0	4	0	4	3	2	0	1	0	1	0	0	0	0	0	1	1	1	0	0	0	1	0	1	1	1	0	0	4	4	3	3	3	3	3	0	2
754	38	2	1	2	13	1	4	0	0	2	1	0	0	4	1	3	5	2	1	1	1	1	1	1	1	2	2	1	0	1	1	0	0	1	1	0	0	0	0	0	5	5	4	4	4	4	4	1	2
755	22	2	1	1	12	1	1	0	0	2	1	0	0	5	1	2	5	2	0	1	1	1	1	1	1	2	2	1	0	0	0	1	0	1	0	0	0	0	1	0	5	5	3	3	3	3	3	0	2
756	40	2	1	2	15	1	4	0	0	1	1	0	0	3	0	3	5	3	0	0	0	0	0	0	1	2	2	1	1	0	0	1	0	1	1	1	1	1	0	0	5	5	3	3	3	3	2	0	3
757	50	2	2	2	13	1	3	1	0	3	1	1	0	4	0	4	5	2	1	1	1	0	0	0	1	1	1	1	1	1	1	0	0	1	1	1	1	1	0	0	5	4	3	2	3	3	2	0	2
758	33	2	1	2	14	1	4	0	0	2	1	1	0	5	0	1	6	3	0	1	1	0	1	0	0	2	2	1	1	1	1	1	0	1	1	1	1	1	0	0	4	4	3	3	3	3	2	0	2
759	29	2	1	1	13	1	1	1	0	1	0	1	0	4	1	2	6	3	1	1	1	1	0	1	1	2	2	1	1	1	1	1	0	1	1	1	1	1	1	0	5	4	3	3	3	3	2	0	2
760	43	2	1	2	10	1	3	1	0	2	1	1	0	4	1	4	4	1	1	1	1	1	1	1	1	2	2	1	1	1	1	1	0	1	1	1	1	1	0	1	5	5	4	3	3	3	3	1	3
761	41	2	1	2	13	1	3	0	0	2	2	0	0	4	1	3	5	1	1	1	1	1	1	1	1	2	2	1	1	1	1	0	0	1	1	1	1	1	0	0	5	3	3	3	3	3	3	1	3
762	35	2	2	2	15	1	3	1	0	2	1	0	0	3	0	3	5	2	1	0	1	0	1	1	1	2	2	1	1	1	1	1	1	1	1	1	1	1	1	1	4	4	3	2	2	2	2	0	2
763	41	2	1	2	12	1	3	0	0	2	1	0	0	3	1	4	5	3	1	1	1	1	0	1	1	2	2	1	1	1	1	0	0	1	1	1	1	0	0	0	5	4	3	2	2	2	2	0	2
764	34	2	1	2	14	1	3	0	0	2	1	1	0	4	1	3	5	3	0	1	1	0	0	0	0	2	2	0	1	1	0	0	0	1	0	1	1	0	0	0	4	4	3	3	3	3	3	0	2
765	38	1	1	2	13	1	3	0	0	2	2	0	0	4	1	4	5	2	0	1	1	0	0	0	1	2	2	1	1	1	1	1	0	1	1	0	1	0	0	0	5	5	3	3	4	3	2	1	3
766	57	2	1	2	12	2	3	1	0	1	2	0	0	5	1	4	4	3	1	1	1	1	1	1	1	2	2	1	1	1	1	1	1	1	1	1	1	1	1	1	5	5	3	3	3	3	3	1	3
767	55	2	1	2	13	2	3	1	0	2	2	1	0	3	1	1	2	1	0	0	1	0	0	0	0	1	1	1	0	0	1	0	0	0	1	0	0	1	0	0	4	5	3	3	3	3	3	0	2
768	53	2	1	2	15	2	3	1	0	1	2	0	0	1	1	3	5	2	1	1	1	1	1	1	1	1	2	1	1	1	1	0	0	1	0	0	0	0	0	0	5	5	3	3	3	3	3	1	2
769	65	1	1	1	15	2	3	0	0	2	1	0	0	4	0	1	3	2	1	1	1	1	0	0	1	0	0	1	1	1	1	0	0	1	0	1	1	0	1	0	4	4	2	2	3	3	2	0	2
770	51	2	1	2	15	2	3	0	0	2	1	1	0	3	0	2	4	1	0	1	1	0	0	1	1	2	1	1	1	1	1	1	1	1	1	1	1	1	0	0	5	4	3	3	3	3	3	0	1
771	38	2	1	2	14	1	3	0	0	2	1	1	0	4	0	3	5	2	1	1	1	1	1	1	1	2	0	1	1	1	1	1	0	1	1	1	1	1	1	0	5	5	4	3	3	4	3	0	2
772	24	1	1	1	13	1	1	0	0	2	0	0	0	3	0	4	4	2	0	1	1	0	1	0	1	2	2	1	1	1	1	1	1	1	1	1	1	1	1	1	4	4	2	3	2	2	2	0	1
773	53	2	1	2	13	2	3	0	0	2	1	2	0	4	0	4	5	3	1	1	1	1	0	1	1	2	2	1	1	1	1	1	0	1	1	1	1	1	1	0	4	4	2	2	2	1	1	0	2
774	55	2	1	2	15	2	3	0	0	2	1	0	0	3	0	1	3	2	1	1	1	0	0	0	0	0	2	0	0	1	0	0	0	1	0	0	0	0	0	0	4	4	3	2	3	3	2	0	1
775	51	2	1	2	14	2	3	1	0	1	2	0	0	3	1	3	4	2	1	1	1	1	1	1	1	2	2	1	1	1	1	1	0	1	0	1	1	1	0	0	5	5	3	3	3	2	2	1	2
776	27	2	1	1	12	1	1	0	0	2	1	0	0	3	1	4	5	3	1	1	1	1	0	0	1	0	2	1	1	1	1	0	0	1	1	1	1	0	1	0	4	4	3	3	3	3	2	1	4
777	44	2	2	2	14	1	3	0	0	3	1	0	0	4	0	2	2	1	0	1	1	1	0	0	1	0	0	1	1	1	0	0	0	1	0	1	1	0	0	0	4	4	2	2	3	3	3	0	2
778	24	2	1	1	13	1	1	0	0	2	1	1	0	4	0	3	5	2	1	1	1	1	1	1	1	2	2	1	1	1	1	1	0	1	1	1	1	0	0	0	4	4	3	3	3	3	3	0	1
779	24	2	2	1	13.4036	1	1	0	0	3	1	0	0	3	0	4	4	1	0	1	1	0	0	0	0	2	2	0	1	0	1	0	0	1	1	0	0	0	0	0	4	4	2	2	2	3	2	0	2
780	21	2	1	1	12	1	1	0	0	3	1	0	0	3	1	4	4	3	0	1	1	1	0	0	0	2	2	1	0	1	1	0	0	1	1	1	1	0	0	0	4	4	2	2	2	2	2	0	2
781	25	2	1	1	16	1	1	0	0	2	1	0	0	4	1	3	4	2	1	1	1	1	1	0	1	2	1	1	1	1	1	0	0	1	0	1	1	0	0	0	4	4	3	3	3	3	3	0	2
782	38	2	1	2	14	1	3	1	0	2	1	0	0	3	0	3	5	2	0	0	0	1	1	0	0	2	2	0	0	1	1	0	0	0	1	0	0	0	0	0	5	5	3	3	3	3	2	1	2
783	21	2	1	1	15	1	1	0	0	5	1	0	0	3	1	4	4	2	1	1	1	1	1	1	1	2	2	1	1	1	1	1	0	1	0	1	0	1	1	0	4	4	3	3	3	3	3	0	3
784	32	1	1	2	12	1	3	0	0	2	1	1	0	4	1	3	4	2	0	1	1	1	1	1	1	1	1	1	1	0	1	1	0	1	1	1	1	1	0	0	4	4	4	4	4	4	4	0	2
785	34	2	1	2	13	1	3	0	0	2	1	0	0	3	0	3	5	2	0	1	1	1	1	1	1	2	2	1	1	1	1	1	1	1	1	1	1	1	1	1	1	1	1	1	1	1	1	0	3
786	47	2	1	2	13	1	3	0	0	1	1	0	0	3	1	3	5	1	0	1	1	1	0	0	0	2	1	1	1	1	1	0	0	1	0	1	1	0	0	0	5	5	3	2	2	3	2	0	2
787	44	2	2	2	13	2	3	0	0	1	1	0	0	4	1	3	5	2	0	1	0	1	1	0	0	2	2	1	1	1	1	1	1	1	1	1	1	1	1	1	5	5	3	3	3	2	2	1	4
788	28	2	2	1	14	1	1	1	0	2	1	1	0	4	1	4	5	2	0	0	1	0	0	0	1	1	2	0	0	1	1	1	0	1	1	1	1	0	1	0	4	4	3	2	2	3	3	1	2
789	44	2	1	2	13	1	3	0	0	2	1	1	0	3	1	4	5	1	1	1	1	1	1	1	1	0	2	1	1	1	1	1	0	1	1	1	1	0	1	0	4	3	3	2	2	2	2	0	3
790	36	2	1	2	12	1	3	0	0	1	1	0	0	3	0	3	5	2	0	1	1	0	1	1	1	2	2	1	1	1	1	1	1	1	1	1	1	1	1	1	5	4	3	3	3	3	3	0	2
791	26	2	2	1	14	1	1	0	0	5	1	1	0	4	1	4	5	2	0	1	1	1	0	0	1	1	1	1	1	1	1	1	0	1	1	1	1	1	1	0	4	4	4	3	3	3	2	0	2
792	26	2	2	1	13	1	1	0	0	2	1	0	0	4	1	4	5	3	1	1	1	1	1	1	1	2	2	1	1	1	1	1	0	1	1	1	1	1	1	0	5	5	4	4	4	4	4	0	2
793	31	2	1	2	15	1	3	1	0	2	1	1	0	3	1	3	5	3	1	1	1	0	0	0	0	2	2	1	1	1	1	1	0	1	1	1	1	1	1	0	4	4	3	3	2	3	2	1	3
794	32	2	1	2	12	1	3	0	0	2	1	0	0	5	1	3	4	3	0	0	1	1	1	1	1	2	2	1	1	1	1	1	0	1	1	1	1	1	1	0	4	4	3	3	3	3	3	0	2
795	57	1	1	2	12	2	3	1	0	2	2	0	0	4	0	1	3	1	1	1	1	1	1	1	1	1	1	0	1	0	0	1	0	0	0	0	1	1	0	0	5	5	4	4	4	4	3	0	2
796	32	2	2	2	12	1	3	1	0	2	1	1	0	4	0	4	5	3	1	1	1	1	0	0	1	2	2	1	1	1	1	1	0	1	0	1	1	0	1	0	5	4	3	3	3	3	3	0	3
797	51	2	1	2	13	2	3	0	0	1	2	1	0	3	0	3	4	3	0	0	0	1	1	1	1	1	1	1	1	1	1	1	1	1	1	1	1	1	1	1	5	5	2	2	2	3	2	1	4
798	22	2	1	1	16	1	1	0	0	2	1	1	0	4	1	3	4	2	1	1	1	1	1	0	1	2	1	1	1	1	1	0	0	1	0	1	1	0	0	0	4	4	3	3	3	3	3	0	2
799	72	1	1	2	13.4036	2	4	0	0	2	2	1	0	3	0	1	3	2	0	0	0	1	0	0	0	2	2	1	0	0	0	0	0	1	1	0	0	0	0	0	5	5	3	3	3	3	3	1	2
800	39	2	1	2	13	1	3	1	0	5	0	0	0	3	1	4	5	2	1	1	1	1	1	1	1	2	2	1	1	1	1	1	1	1	1	1	1	1	0	0	4	4	3	3	3	3	3	0	2
801	23	2	2	1	13	1	1	0	0	3	1	1	0	4	0	2	4	1	0	0	0	1	0	0	0	2	2	0	0	1	0	0	1	1	0	1	0	0	0	0	5	5	4	4	3	3	3	1	2
802	29	2	1	1	12	1	1	0	0	1	2	0	0	3	0	3	5	3	0	0	1	1	0	1	1	2	2	0	1	1	1	1	0	1	1	1	1	1	1	0	4	4	2	2	2	2	2	0	2
803	52	2	1	2	13	2	3	0	0	2	1	0	0	3	1	4	4	2	1	1	0	0	0	1	1	0	2	1	1	1	1	1	0	1	1	1	1	1	1	0	5	5	4	3	3	3	3	0	2
804	63	2	1	2	12	2	3	0	0	2	1	1	0	4	1	4	3	2	1	1	1	0	0	1	1	2	2	1	1	1	1	1	1	1	1	1	1	1	1	1	4	4	3	3	3	3	3	0	2
805	46	2	1	2	12	1	3	1	0	1	2	1	0	4	0	3	5	3	0	1	1	1	1	1	1	2	2	1	1	1	1	1	0	1	1	1	1	0	0	0	4	4	3	3	3	3	3	0	2
806	61	2	1	2	14	2	3	0	0	2	2	1	0	4	1	1	3	1	0	1	0	1	0	0	0	1	0	1	1	0	0	1	0	1	0	0	1	0	0	0	4	4	4	4	3	3	3	0	2
807	42	2	1	2	16	1	3	1	0	2	1	0	0	3	1	4	6	2	1	1	1	1	1	1	1	2	2	1	1	1	1	1	0	1	1	1	1	1	1	0	5	5	3	3	3	3	3	0	4
808	37	1	1	2	14	1	4	0	0	4	1	1	0	5	0	2	2	2	1	1	1	1	0	0	1	1	1	1	1	1	1	1	1	1	1	1	1	0	0	1	4	4	2	2	2	3	2	0	2
809	57	1	1	2	16	2	3	1	0	2	1	1	0	3	1	1	4	2	0	1	1	0	0	1	1	1	2	1	0	0	1	1	0	1	1	1	0	1	0	0	5	5	3	3	2	3	3	1	2
810	37	2	1	2	12	1	3	1	0	1	1	0	0	2	1	3	5	2	1	1	1	1	1	1	1	2	2	1	1	1	1	1	1	1	1	1	1	1	1	1	4	4	3	3	3	3	3	0	2
811	66	2	1	2	15	2	3	0	0	2	2	1	0	4	0	4	5	2	0	0	1	0	0	0	0	0	0	0	0	0	1	0	0	1	0	0	0	0	0	0	3	3	3	3	3	3	3	0	2
812	58	2	1	2	14	2	4	0	0	2	2	0	0	4	0	1	3	2	1	1	1	1	1	1	1	2	2	1	1	1	1	1	1	1	1	1	1	1	1	1	4	4	2	3	3	2	2	0	2
813	23	2	1	1	14	1	1	0	0	2	1	0	0	3	1	4	4	3	0	1	1	1	0	0	1	2	2	1	1	1	0	0	0	1	0	1	1	0	0	0	5	5	3	3	3	3	2	1	4
814	51	2	1	2	12	1	3	0	0	1	1	0	0	4	0	3	4	3	0	1	0	0	0	0	0	1	1	1	1	1	1	0	0	1	0	0	0	0	0	0	5	5	3	2	2	3	3	1	4
815	52	2	2	2	16	2	4	0	0	3	1	1	0	3	0	2	1	1	1	1	1	0	1	0	0	1	1	1	1	1	1	1	1	1	1	1	1	1	0	0	4	4	1	1	1	2	2	0	1
816	43	2	1	2	14	1	3	1	0	2	1	1	0	4	1	4	5	3	1	1	1	1	1	1	1	2	2	1	1	1	1	1	1	1	1	1	1	1	1	1	5	5	3	3	3	3	3	0	2
817	41	2	1	2	12	1	2	1	0	2	1	1	0	3	1	4	3	2	1	1	1	1	1	1	1	2	2	1	1	1	1	1	1	1	1	1	1	1	1	1	5	5	3	3	3	3	3	1	3
818	52	2	1	2	12	1	3	1	0	1	1	1	0	3	0	3	4	2	0	0	1	1	0	0	0	2	2	1	1	1	1	0	0	1	1	1	1	1	0	0	5	5	4	3	3	4	3	1	2
819	29	2	1	1	11	1	1	1	0	2	0	1	0	4	0	4	5	2	1	1	1	0	0	1	1	1	1	1	1	1	1	1	0	1	1	0	0	1	1	0	4	4	2	2	2	3	2	0	2
820	21	2	2	1	13	1	1	0	0	3	1	1	0	4	0	4	3	1	0	0	1	1	1	0	0	2	1	1	1	0	0	1	0	0	1	0	0	1	1	0	4	4	3	3	3	3	3	0	1
821	44	2	2	2	13.4036	1	3	0	0	2	1	0	0	3	1	4	4	2	1	1	1	1	1	1	1	2	2	1	1	1	1	1	1	1	0	1	1	0	0	0	5	5	3	3	3	3	3	1	2
822	52	2	2	2	14	2	3	0	0	3	2	1	0	3	1	2	4	2	0	0	0	1	1	0	0	1	1	0	1	1	1	1	0	1	0	1	1	0	0	0	5	4	2	2	2	3	2	0	2
823	36	2	1	2	13	1	4	0	0	2	1	0	0	3	0	4	5	2	0	0	1	1	1	0	1	2	2	1	1	1	1	1	0	1	1	1	1	1	1	0	4	4	2	2	2	3	2	1	2
824	25	2	1	1	12	1	1	0	0	2	1	0	0	4	0	3	5	3	1	1	1	1	1	1	1	2	2	1	1	1	1	1	0	1	1	1	1	1	1	0	4	4	3	3	3	3	3	0	1
825	25	2	1	1	13	1	1	0	0	5	1	1	0	5	1	4	5	2	0	1	0	0	1	0	0	1	1	1	1	1	1	1	0	1	1	1	1	1	1	0	4	4	2	2	2	3	3	0	2
826	31	2	1	2	11	1	3	0	0	2	0	1	0	3	1	4	6	3	1	1	1	1	1	1	1	2	2	1	1	1	1	1	1	1	1	1	1	1	1	1	4	4	3	3	3	3	3	1	1
827	23	2	2	2	13	1	2	1	0	2	1	0	0	3	0	4	4	2	1	1	1	1	0	1	1	2	2	1	1	1	1	1	0	1	1	1	1	1	0	0	5	5	3	2	2	2	2	0	2
828	28	2	1	1	13	1	1	0	0	2	1	0	0	4	0	3	5	2	1	1	1	1	1	1	1	2	2	1	1	1	1	1	1	1	1	1	1	1	1	1	4	4	3	3	3	3	3	0	2
829	31	2	2	2	13	1	3	0	0	2	1	1	0	5	1	4	5	3	1	1	1	1	1	1	1	2	2	1	1	1	1	1	0	1	1	1	1	1	1	0	5	5	4	4	4	4	4	0	4
830	48	2	1	2	13	1	3	0	0	1	1	0	0	3	1	2	2	3	1	1	1	1	1	1	1	2	2	0	1	1	1	1	0	1	0	0	0	0	0	0	4	4	3	2	1	1	2	1	2
831	40	2	1	2	13	1	3	0	1	2	1	0	1	4	1	3	5	3	1	1	1	1	1	1	1	2	2	1	1	1	1	1	1	1	1	1	1	1	0	1	4	4	3	3	3	3	3	1	2
832	34	2	2	2	13	1	4	1	0	2	1	0	0	5	0	3	4	3	0	1	1	1	1	0	1	1	0	0	1	1	1	1	0	1	0	0	0	1	0	0	4	4	2	3	2	2	2	0	2
833	27	2	1	1	13	1	1	0	0	2	1	0	0	4	1	2	6	1	1	1	1	1	1	1	1	2	2	1	1	1	1	1	0	1	1	1	1	1	1	0	5	5	2	2	2	2	2	0	4
834	52	2	1	2	14	2	3	0	0	1	1	0	0	4	0	3	5	2	0	0	1	0	0	0	0	2	2	1	1	1	0	0	0	1	0	0	0	0	0	0	4	4	3	3	3	3	2	1	3
835	35	2	2	2	16	1	4	0	0	3	0	0	0	4	1	1	2	2	0	1	1	1	1	0	0	1	1	1	1	1	1	1	1	1	0	1	1	1	0	0	4	4	3	3	3	3	3	1	2
836	25	2	2	1	14	1	1	0	0	1	1	1	0	3	1	4	5	1	1	1	1	1	1	1	1	2	2	1	1	1	1	1	0	1	1	0	1	1	1	0	4	4	3	3	3	3	2	0	2
837	45	2	1	2	12	1	3	0	1	2	1	0	0	4	1	3	5	2	0	1	1	0	0	0	0	0	0	1	1	1	1	1	0	1	1	0	1	1	0	0	5	5	4	4	4	4	3	0	4
838	33	2	2	2	13	1	3	0	1	2	1	1	0	3	1	3	5	3	1	1	1	0	0	1	1	2	2	1	1	1	1	0	0	1	1	1	1	1	1	0	5	4	3	2	2	3	3	0	2
839	27	2	2	1	13	1	1	0	0	3	2	1	0	4	0	3	4	2	1	1	1	1	1	1	1	2	2	1	1	1	1	1	0	1	0	0	0	0	0	0	5	5	4	4	3	3	2	0	1
840	24	2	1	1	16	1	1	0	0	2	1	1	0	4	1	4	4	2	1	1	1	1	0	0	1	2	1	1	1	1	1	0	0	1	0	1	1	0	0	0	4	4	3	3	3	3	3	0	2
841	50	2	2	2	15	1	4	0	0	2	0	0	0	3	0	4	4	1	0	0	1	0	0	0	0	0	2	1	1	1	1	1	0	1	1	0	1	1	0	0	5	4	3	2	2	2	2	0	3
842	20	2	1	1	13.4036	1	1	0	0	2	2	0	2	5	1	2	4	3	0	1	0	0	1	0	0	2	2	1	1	1	1	1	0	1	1	1	1	1	1	0	4	4	3	3	3	3	3	0	1
843	45	2	1	2	13	1	3	0	0	2	1	0	0	4	0	3	4	2	1	1	1	1	1	1	1	2	2	1	1	1	1	1	1	1	0	1	0	0	0	0	5	5	2	2	2	2	3	0	2
844	26	2	1	1	15	1	1	1	0	2	1	0	0	3	1	3	5	2	0	0	0	1	0	0	0	0	1	1	1	1	0	0	0	1	0	0	0	0	0	0	4	3	4	4	4	3	3	0	2
845	41	2	1	2	13	1	3	1	0	2	1	1	0	3	1	3	5	3	0	1	0	1	1	0	0	2	1	0	1	1	1	1	0	1	0	1	0	1	0	0	4	4	4	4	3	3	3	1	2
846	29	2	2	1	16	1	1	0	0	2	2	0	0	4	0	3	6	2	0	1	0	1	1	1	0	2	2	1	1	0	0	0	0	1	0	1	0	0	0	0	4	4	3	3	2	2	2	0	1
847	58	2	1	1	13	2	3	0	0	1	2	1	0	3	1	4	5	3	0	1	1	0	1	0	0	2	2	1	1	1	1	1	0	1	0	0	0	1	0	0	5	4	3	3	3	3	3	0	2
848	49	2	1	2	14	1	3	0	0	2	2	0	0	4	0	1	4	3	0	1	1	1	1	1	0	2	2	1	1	1	1	1	0	1	1	0	1	1	0	0	5	5	4	3	3	2	2	0	2
849	40	2	1	1	15	1	1	0	0	2	1	1	0	3	1	3	4	2	1	1	1	1	1	1	1	2	2	1	1	1	1	1	0	1	0	1	1	1	1	0	1	1	3	3	3	3	3	1	2
850	50	1	1	2	15	2	3	0	0	2	2	0	0	4	0	3	2	2	1	1	1	1	1	0	1	2	2	1	1	1	1	1	0	1	1	1	1	1	1	0	5	5	4	4	4	3	3	1	2
851	52	2	1	2	13	2	3	0	0	1	2	0	0	3	1	3	5	3	0	0	1	0	0	0	0	2	2	1	0	1	1	0	0	1	0	0	0	0	0	0	5	5	3	3	3	3	3	0	2
852	22	2	2	1	12	1	1	0	0	5	1	1	0	5	0	2	2	1	1	1	1	1	1	1	1	2	2	1	0	0	0	0	0	1	0	0	0	1	0	0	2	1	2	1	2	1	1	0	1
853	49	2	1	2	13	1	3	0	0	1	2	1	1	5	1	2	4	3	1	1	1	1	1	1	1	2	2	1	1	1	1	1	0	1	0	0	0	0	0	0	4	4	3	3	3	3	3	1	2
854	46	2	1	2	13.4036	1	3	0	0	4	0	1	0	4	0	3	1	2	0	0	1	0	0	0	0	1	2	1	1	1	1	1	0	1	0	1	1	0	0	0	4	4	2	2	3	3	3	1	2
855	37	2	2	2	12	1	4	0	0	2	1	1	0	5	1	4	5	3	1	1	1	1	1	1	1	2	2	1	1	1	1	1	0	1	1	1	1	0	1	0	5	5	3	3	3	3	3	0	2
856	21	2	1	1	12	1	1	0	1	5	1	0	0	3	0	2	5	2	1	1	1	1	1	1	1	2	2	1	0	0	0	0	0	1	0	0	0	0	0	0	1	1	1	1	1	1	1	1	1
857	21	2	1	1	12	1	1	0	0	2	1	0	0	4	0	4	4	3	0	1	0	0	1	0	1	1	1	1	0	0	1	0	0	1	0	1	1	0	0	0	4	4	2	2	2	2	2	0	2
858	48	2	1	2	13	1	3	1	0	1	1	0	0	3	1	3	5	3	0	1	1	0	0	0	1	2	2	0	0	0	1	0	0	1	1	1	0	0	0	0	4	4	3	3	3	3	3	0	2
859	20	2	2	1	15	1	1	0	0	3	1	0	0	5	0	4	4	2	1	1	1	1	1	1	1	2	2	1	1	1	1	1	0	1	1	1	1	1	1	0	5	5	3	3	3	4	4	0	3
860	21	2	2	1	13	1	1	0	0	2	1	0	0	3	0	4	4	1	1	1	1	1	1	1	1	2	2	1	1	1	1	0	0	1	1	1	1	1	1	0	4	4	3	3	2	3	3	0	2
861	22	2	2	1	12	1	1	0	0	3	1	0	0	4	0	4	4	1	1	1	1	0	0	1	1	1	1	1	1	0	1	1	0	1	1	1	1	1	0	0	4	4	3	3	2	3	3	0	2
862	47	2	1	2	13	1	3	1	0	1	2	0	0	4	1	3	5	3	1	1	1	0	0	0	1	2	2	1	1	1	1	1	0	1	0	0	1	1	0	0	5	4	3	3	3	3	2	1	2
863	20	2	2	1	13	1	1	0	0	3	1	0	0	5	1	4	4	2	0	1	0	1	1	0	1	2	0	1	1	0	1	0	0	1	1	1	1	0	0	0	5	5	3	3	3	3	2	1	4
864	26	2	1	1	13	1	1	0	0	2	1	0	0	3	0	3	5	2	0	1	0	0	0	1	1	2	2	1	0	0	0	0	0	1	1	1	1	0	1	0	5	5	2	2	2	2	2	0	2
865	21	2	2	1	15	1	1	0	0	2	1	0	0	4	1	2	4	1	1	1	1	1	1	1	1	2	2	1	1	1	1	1	1	1	1	1	1	1	1	1	3	3	3	2	2	2	2	0	1
866	37	2	1	2	16	1	3	0	0	2	1	1	0	4	0	4	5	2	1	1	1	1	1	1	1	2	2	1	1	1	1	1	1	1	1	1	1	1	1	1	5	5	3	3	3	3	3	0	2
867	43	2	1	2	15	1	4	1	0	2	2	1	0	4	0	2	3	2	0	1	1	0	0	0	0	1	1	1	0	0	1	1	0	1	0	0	0	0	0	0	5	5	4	3	3	3	2	1	2
868	49	2	1	2	14	1	3	1	0	2	2	1	0	3	1	2	3	1	0	1	1	1	1	1	0	1	1	0	1	1	1	1	1	1	1	1	1	1	1	1	5	5	3	3	3	3	3	0	2
869	32	2	2	2	14	1	4	0	0	5	1	0	0	3	0	1	2	3	1	1	1	1	1	1	1	2	2	1	1	1	1	1	1	1	1	1	1	1	1	1	4	4	3	3	3	3	3	0	1
870	61	2	1	2	14	2	3	0	0	2	2	1	0	3	0	1	3	1	0	1	0	1	1	0	0	0	0	1	1	1	0	1	0	1	0	0	1	1	0	0	4	5	3	4	3	1	4	0	2
871	64	2	1	2	15	2	3	0	0	1	1	1	0	4	0	4	4	2	0	0	1	1	0	0	0	1	1	1	1	1	0	1	0	1	1	1	1	1	1	1	5	5	3	3	3	3	3	1	2
872	40	2	1	2	14	1	3	0	0	2	2	0	0	4	0	2	2	2	0	1	1	1	1	0	0	2	2	1	1	1	1	1	0	1	1	0	1	1	0	0	4	4	2	2	3	3	2	0	2
873	47	2	2	2	15	1	4	0	0	3	2	1	0	3	1	2	3	3	0	0	1	1	1	1	0	2	2	1	1	1	1	1	0	1	0	1	1	1	1	0	1	1	3	3	3	2	3	0	3
874	49	2	1	2	11	1	3	1	1	1	2	0	0	3	0	3	6	3	1	0	1	1	0	0	1	2	2	1	1	1	1	1	0	1	0	0	0	1	0	0	5	5	3	3	3	2	2	0	1
875	44	2	2	2	12	1	3	0	0	2	2	1	0	4	1	4	3	3	0	0	1	1	0	1	0	2	2	1	1	1	1	0	0	1	0	1	1	1	0	0	2	2	2	2	2	1	2	0	4
876	58	2	1	2	12	2	3	0	0	1	1	0	0	3	1	3	4	1	0	1	1	1	1	1	1	2	2	1	1	1	1	1	0	1	1	1	1	1	1	0	5	4	3	3	3	3	3	0	2
877	23	2	1	1	12	1	1	0	0	2	1	0	0	3	0	3	2	1	0	0	1	0	0	0	0	1	1	0	0	0	0	0	1	1	0	0	0	0	0	0	3	3	3	3	3	3	3	0	1
878	35	2	1	2	14	1	2	0	0	2	1	0	0	5	1	3	4	1	0	1	0	1	0	0	0	2	2	0	0	1	0	0	0	1	0	0	1	1	0	0	1	1	1	1	1	1	1	0	2
879	43	2	1	2	15	1	3	1	0	2	1	0	0	3	1	3	5	2	1	1	1	1	1	0	1	2	2	0	1	0	1	1	0	1	1	0	0	0	0	0	5	5	3	2	3	3	2	0	4
880	46	2	2	2	13	1	3	0	0	2	1	1	0	3	0	3	4	2	1	1	1	1	1	1	1	1	2	1	1	1	0	1	0	1	1	1	1	1	1	0	4	4	2	2	2	2	2	0	2
881	46	2	2	2	13	1	4	0	0	3	1	0	0	3	1	1	2	1	0	0	1	1	1	0	0	1	1	1	1	1	0	0	0	1	0	1	1	0	0	0	4	4	3	3	3	3	3	1	4
882	27	1	2	1	13	1	1	0	0	5	1	0	0	3	0	2	6	3	1	1	1	1	1	1	1	2	2	1	1	1	1	1	1	1	1	0	1	1	1	1	5	5	3	3	3	3	2	0	2
883	26	2	2	1	12	1	1	1	0	2	1	1	0	3	1	4	5	2	1	1	1	1	0	1	1	0	2	1	1	1	1	1	0	1	1	1	1	1	1	0	5	4	4	3	3	3	3	0	2
884	34	1	2	2	15	1	4	0	0	3	0	0	0	3	0	1	4	1	0	0	0	0	1	0	0	2	2	1	1	1	1	1	0	1	0	0	0	0	0	0	4	4	3	3	3	3	3	1	4
885	29	2	1	2	11	1	2	0	0	1	0	1	0	5	1	4	6	2	1	1	1	1	1	1	1	2	2	1	1	1	1	0	0	1	1	1	1	0	0	0	5	5	4	4	4	4	4	1	3
886	30	2	2	2	16	1	2	0	0	2	1	0	0	4	1	4	6	3	1	1	1	1	1	1	1	2	2	1	1	1	1	0	0	1	1	1	1	1	1	0	4	4	3	3	3	2	2	0	2
887	34	2	2	2	14	1	4	0	0	3	1	0	0	3	0	3	4	1	0	1	1	0	1	0	0	2	2	0	1	0	0	1	0	1	0	1	0	1	0	0	4	4	3	3	3	3	3	0	2
888	42	2	2	2	14	1	3	0	1	3	1	1	0	4	1	3	4	2	0	1	1	1	1	0	1	2	2	1	1	1	1	1	0	1	1	1	1	1	1	0	4	4	3	3	2	3	3	1	4
889	46	2	1	2	12	1	3	0	0	2	2	0	0	3	1	3	6	3	1	1	1	1	1	1	1	2	2	1	1	1	1	1	0	1	1	1	1	1	1	0	5	5	4	4	4	3	3	0	3
890	46	2	2	2	12	1	3	0	0	2	1	1	0	4	1	4	5	3	1	1	1	0	0	1	1	2	2	1	1	1	1	0	0	1	1	1	1	0	1	0	5	5	3	2	2	2	2	0	2
891	46	2	2	2	14	1	3	1	1	3	1	1	0	3	1	3	3	3	0	1	0	1	0	0	0	2	2	1	0	0	0	0	0	1	0	0	1	0	0	0	4	4	3	3	2	2	3	0	4
892	32	2	2	2	15	1	3	0	0	2	1	1	0	4	1	4	5	2	1	1	1	0	0	0	1	1	2	1	1	1	1	0	1	1	1	1	1	1	0	0	5	4	2	2	2	3	2	1	4
893	46	2	1	2	13.4036	1	3	0	0	2	1	1	0	4	0	1	3	2	0	1	0	1	0	0	0	1	1	0	0	1	0	0	1	0	0	0	0	1	0	1	4	3	3	3	2	3	2	1	4
894	22	2	1	1	11	1	1	0	0	2	0	0	0	5	0	2	5	3	1	0	0	1	0	0	0	1	1	1	1	1	0	0	1	1	0	0	0	0	0	1	5	5	3	3	3	4	4	0	1
895	29	2	2	2	11	1	2	0	0	3	1	0	0	4	0	4	5	2	1	1	1	1	1	1	1	2	2	1	1	1	1	0	0	1	0	1	1	0	1	0	4	4	4	3	3	3	3	0	2
896	32	2	1	2	13	1	3	0	0	2	1	0	0	4	1	4	5	3	1	0	1	0	0	0	1	2	2	1	1	1	1	1	0	1	1	1	0	0	0	0	5	5	3	3	2	4	2	0	2
897	19	2	2	1	12	1	1	0	0	3	1	0	0	4	0	2	4	1	0	1	1	0	0	0	0	1	0	1	1	0	0	1	0	1	0	0	0	1	1	0	5	5	2	2	2	2	2	0	1
898	35	2	1	2	12	1	3	1	0	1	1	1	0	4	1	4	6	3	1	1	1	1	0	0	1	2	2	0	0	1	0	0	0	1	1	1	1	0	1	0	4	4	3	3	3	2	2	0	2
899	30	2	1	2	12	1	2	1	0	2	1	0	0	4	0	3	6	3	1	1	1	1	1	1	1	2	2	1	1	1	1	1	0	1	1	1	1	0	1	0	5	4	3	3	1	1	1	0	2
900	29	2	1	1	13	1	1	0	0	2	0	1	0	3	0	4	5	2	1	1	1	0	0	1	1	2	2	1	1	1	1	0	0	1	1	1	1	1	1	0	5	4	2	3	3	3	2	0	2
901	28	1	2	2	14	2	2	1	0	1	0	0	0	3	1	4	6	3	0	1	1	0	0	0	1	2	2	1	1	1	1	1	1	1	1	1	1	0	0	0	4	4	3	2	2	2	2	0	2
902	23	2	1	1	13	1	1	0	0	2	1	0	0	4	0	3	4	1	1	1	1	1	1	1	1	2	2	1	1	1	1	1	0	0	1	0	0	0	0	0	3	3	3	3	3	3	3	0	1
903	22	2	2	1	15	1	1	0	0	3	1	1	0	4	1	2	5	2	1	1	1	1	1	1	1	2	2	1	1	1	1	1	0	1	1	1	1	1	0	0	4	4	2	2	2	2	2	0	2
904	31	2	2	2	16	1	3	1	0	2	1	1	0	4	0	3	6	2	0	0	1	0	1	1	0	1	2	1	1	1	1	0	0	1	0	0	0	0	0	0	5	5	2	2	2	2	2	0	2
905	21	2	1	1	12	1	1	0	0	2	1	0	0	3	0	2	5	3	0	1	0	0	1	1	0	1	2	1	1	1	1	0	0	1	1	1	1	1	1	0	4	4	2	2	3	3	3	0	2
906	21	2	1	1	12	1	1	0	0	2	1	0	0	3	0	2	5	1	1	1	1	1	0	0	1	2	2	0	1	1	1	1	0	1	1	1	1	1	1	0	4	4	2	2	2	2	2	0	2
907	30	2	2	2	14	1	2	0	0	2	0	1	0	3	1	4	5	2	1	1	1	1	1	1	1	2	2	1	1	1	1	1	0	1	1	1	1	0	0	0	5	4	3	2	2	2	2	0	4
908	29	2	2	1	16	1	1	0	0	2	0	0	0	3	1	4	6	3	1	1	1	1	0	1	1	1	0	1	1	1	1	1	1	1	1	1	1	1	1	1	4	3	3	3	2	2	2	0	2
909	27	2	2	1	13	1	1	0	0	1	1	0	0	3	1	4	5	2	1	1	1	1	0	1	1	0	0	1	1	1	1	0	0	1	1	1	1	1	0	0	5	5	4	4	4	4	4	1	2
910	21	2	2	1	13	1	1	1	1	2	1	1	0	3	0	2	5	2	1	0	1	1	1	0	0	2	2	1	1	0	0	0	0	1	1	1	1	1	1	0	4	4	3	3	3	3	3	0	2
911	22	2	2	1	13.4036	1	1	0	0	5	1	0	0	5	0	2	5	1	1	0	1	1	1	0	0	2	2	1	1	1	1	1	0	1	0	1	0	1	1	0	4	4	3	3	3	3	3	0	2
912	28	2	2	1	14	1	1	0	0	2	1	0	0	3	0	4	6	2	1	0	1	1	0	1	1	2	2	1	1	1	1	1	1	1	1	1	1	1	1	1	4	4	3	3	3	2	2	1	2
913	28	2	2	2	12	1	2	0	0	3	0	0	0	5	1	4	6	2	1	1	1	1	1	1	1	2	2	1	1	1	1	1	1	1	1	1	1	1	1	1	5	5	4	4	3	4	4	0	2
914	60	2	1	1	12	2	3	0	0	1	1	0	0	1	1	3	5	2	1	1	1	1	1	1	1	1	1	1	1	1	1	1	1	1	1	1	1	0	0	0	5	5	4	4	4	4	2	0	2
915	22	2	1	1	13	1	1	0	0	5	1	0	0	4	0	2	5	3	0	1	1	0	1	0	0	1	1	1	1	1	1	0	0	1	0	0	0	0	1	1	5	4	2	2	2	2	2	0	2
916	42	2	1	2	13	1	3	1	0	2	1	0	0	4	1	4	5	3	0	1	1	1	0	0	1	2	2	0	1	1	1	0	0	1	1	0	1	0	0	0	5	4	3	3	3	3	3	0	2
917	36	1	2	2	11	1	3	1	0	2	1	1	0	3	0	4	6	2	1	0	1	1	1	0	1	2	2	1	1	1	1	0	0	1	1	1	1	0	0	0	4	4	2	2	2	2	2	0	2
918	28	2	1	2	15	1	2	0	0	2	1	1	0	4	1	4	6	3	1	1	1	1	0	1	1	2	2	1	1	1	1	1	0	1	1	1	1	1	1	0	5	5	3	3	3	3	3	0	3
919	32	2	1	2	14	1	4	0	0	2	1	1	0	4	0	4	5	2	1	0	1	1	1	1	1	2	2	1	1	1	1	1	1	1	0	1	1	1	1	1	4	4	3	2	3	3	2	0	2
920	33	2	1	2	14	1	3	0	0	2	1	0	0	4	0	4	5	2	0	0	1	0	1	0	1	0	2	1	1	1	1	1	0	1	1	1	1	1	1	0	4	4	3	3	3	3	3	0	2
921	28	1	1	1	13.4036	1	1	0	0	2	2	1	1	5	1	1	5	3	1	1	1	1	1	1	1	1	2	1	1	1	0	0	1	0	0	0	0	0	0	1	4	4	3	2	2	2	2	1	2
922	44	2	2	2	13	1	3	0	0	3	2	0	0	3	1	4	4	2	0	1	0	1	0	0	1	2	2	1	1	1	1	1	1	1	1	1	1	1	0	0	5	5	3	3	3	3	3	0	2
923	55	2	1	2	13.4036	2	4	0	0	2	1	0	0	4	0	1	1	1	1	1	1	1	1	1	1	2	2	1	1	1	1	1	1	1	1	1	1	1	1	1	5	5	4	4	4	4	4	0	1
924	55	2	1	2	13	2	3	0	0	1	2	0	0	4	1	1	4	2	1	1	1	0	0	1	1	0	2	1	1	1	1	1	0	1	1	1	1	1	0	1	4	4	3	3	3	3	3	0	2
925	29	2	2	1	14	1	1	0	0	2	1	0	0	3	1	4	6	3	1	1	1	1	0	1	1	2	2	1	1	1	1	1	0	1	1	1	1	1	1	0	4	4	3	2	2	2	1	0	2
926	50	2	1	2	13.4036	1	4	0	0	3	1	0	0	2	0	3	4	2	1	1	1	0	1	1	1	1	1	1	1	1	1	0	0	1	0	1	1	1	0	0	5	5	3	2	2	2	2	0	2
927	50	2	1	2	12	1	4	0	0	2	2	1	0	3	0	3	6	3	0	0	1	0	1	0	0	1	1	0	1	1	1	0	0	1	0	1	1	1	0	0	4	4	2	2	2	3	1	0	1
928	52	2	1	2	15	1	3	0	0	1	0	0	0	4	0	4	5	3	1	1	1	1	1	1	1	2	2	1	1	1	1	1	1	1	1	1	1	1	1	1	4	4	3	3	3	3	3	1	2
929	26	2	1	1	14	1	1	0	0	1	1	1	0	3	0	2	6	3	1	0	0	0	1	0	1	1	2	1	1	1	1	1	0	1	1	1	0	0	0	0	5	5	3	3	3	3	3	0	1
930	39	2	1	2	12	1	3	0	0	2	0	0	0	5	0	3	5	2	1	0	0	0	0	0	0	1	1	0	0	1	0	0	0	1	0	0	0	0	0	0	5	5	2	2	2	2	2	0	1
931	39	2	1	2	12	1	4	1	0	2	2	0	0	4	1	3	5	2	1	1	1	1	1	1	1	2	1	1	1	1	1	1	1	1	1	1	1	1	0	0	5	5	3	3	3	3	2	0	3
932	23	2	2	1	12	1	1	0	0	5	1	0	0	3	0	2	3	2	1	1	1	1	1	1	1	2	2	1	1	1	1	1	0	1	0	1	1	0	0	1	5	4	2	2	1	1	2	0	2
933	25	2	2	1	12	1	1	1	0	2	1	1	0	4	1	4	4	3	1	1	1	1	0	0	1	2	2	1	1	1	1	0	0	1	1	0	1	1	0	0	5	5	4	3	3	3	3	1	2
934	46	2	1	2	14	1	4	1	0	2	1	1	0	3	0	1	4	3	0	0	1	0	0	1	1	2	2	1	1	1	1	1	0	1	1	1	1	0	0	0	4	4	2	2	2	2	1	0	2
935	34	2	1	1	15	1	1	1	0	1	1	1	0	4	0	4	5	3	1	1	1	1	1	1	1	2	2	1	1	1	1	1	0	1	1	1	1	1	0	0	5	5	3	2	3	2	2	0	4
936	46	2	1	2	12	1	4	0	0	1	0	0	0	3	1	4	5	3	1	1	1	1	1	1	1	2	2	1	1	1	1	1	1	1	1	1	1	1	1	1	5	5	3	3	3	3	3	0	2
937	50	1	1	2	13	1	3	1	0	1	1	1	0	3	1	4	4	2	1	1	1	1	0	1	1	2	2	1	1	1	1	0	0	1	1	1	1	1	1	0	5	4	2	3	3	3	3	0	2
938	39	2	1	1	14	1	4	0	0	1	1	0	0	4	1	4	5	2	0	1	1	1	0	1	1	2	2	1	0	1	1	0	0	1	1	1	1	1	1	0	4	4	3	3	3	3	3	1	2
939	27	1	2	2	13	1	2	1	0	2	1	1	0	3	0	4	5	3	1	1	1	1	0	1	1	0	2	1	1	1	1	1	0	1	1	1	1	1	1	0	4	4	2	3	3	2	2	0	2
940	29	2	2	1	13	1	1	0	0	3	1	1	0	4	1	4	6	2	1	1	1	1	1	1	1	2	2	1	1	1	1	1	0	1	1	0	1	0	1	0	5	5	3	3	2	3	2	0	4
941	50	2	1	2	13.4036	1	3	0	0	2	0	1	0	4	0	3	2	2	0	0	0	0	1	1	0	1	1	1	1	1	1	1	0	1	1	1	1	0	0	0	4	4	1	2	1	3	3	0	2
942	46	2	1	2	13	1	3	0	0	2	2	0	0	3	0	3	3	2	0	1	1	0	0	0	0	2	2	1	1	0	1	0	0	1	1	1	1	0	0	0	4	4	2	3	3	3	3	0	2
943	35	2	1	2	15	1	4	1	0	2	1	0	0	4	0	3	5	3	0	0	0	0	1	0	1	1	1	1	0	1	1	1	0	0	1	0	0	0	0	0	4	4	3	3	3	3	3	0	2
944	28	2	2	1	16	1	1	0	0	3	1	1	0	2	1	3	1	1	0	1	1	1	1	1	0	0	2	1	1	1	1	1	0	1	1	1	1	1	0	0	5	5	1	3	3	4	3	0	1
945	30	2	2	2	13	1	2	1	0	2	1	0	0	4	0	3	5	3	1	1	1	1	1	1	1	2	2	1	1	1	1	0	0	1	0	1	1	0	0	0	5	5	4	4	4	4	4	1	4
946	34	1	1	2	14	1	3	0	0	1	1	0	0	3	1	4	6	3	1	0	1	1	1	0	1	2	2	1	1	1	1	0	0	1	1	1	1	0	0	0	5	5	3	2	2	3	2	0	2
947	28	2	2	1	13	1	1	0	0	2	1	1	0	4	0	4	5	3	1	1	1	1	1	1	1	1	1	1	1	1	1	0	0	1	1	1	1	1	1	0	5	4	3	3	3	3	3	0	2
948	23	2	1	1	13	1	1	0	0	3	1	1	0	3	0	2	5	2	1	1	1	1	1	1	1	2	2	1	1	1	1	1	1	1	1	1	1	1	1	1	4	4	3	3	2	3	2	0	2
949	21	2	2	1	12	1	1	0	0	3	1	2	0	5	1	2	4	2	0	1	1	1	1	1	1	2	2	1	0	0	1	0	0	0	1	0	1	0	0	0	4	4	3	3	3	3	3	0	2
950	55	2	1	2	15	2	3	0	0	2	1	1	1	4	1	4	3	3	1	1	1	1	1	1	1	2	2	1	1	1	1	1	1	1	1	1	1	1	1	1	4	4	2	2	2	2	3	0	2
951	45	2	1	2	16	1	3	0	0	1	2	1	0	4	0	2	4	2	1	1	1	1	0	0	0	2	2	1	1	1	1	1	1	1	1	1	1	1	1	1	4	4	3	3	3	3	3	0	3
952	46	2	2	2	13	1	3	0	0	5	2	1	0	3	0	2	3	1	1	0	1	1	0	0	0	1	1	0	0	0	0	0	1	1	0	0	0	0	0	0	3	3	3	3	2	2	2	0	1
953	46	2	2	2	14	1	3	0	0	2	0	0	0	4	0	3	6	3	0	1	1	0	1	1	1	2	2	1	1	1	1	0	0	1	1	1	1	1	1	0	5	4	2	3	3	3	3	0	2
954	40	2	1	2	13	1	3	0	0	2	1	1	0	3	1	3	6	1	1	1	1	0	0	0	1	2	2	1	1	1	1	0	0	1	1	0	1	1	0	0	4	4	2	3	3	2	2	0	4
955	46	2	1	2	12	2	3	0	0	2	2	0	0	3	0	1	5	2	0	1	0	0	0	1	0	2	2	0	1	0	1	0	0	0	1	0	0	0	0	0	1	1	3	3	3	3	3	1	3
956	24	2	1	1	11	1	1	0	0	2	1	1	0	4	0	2	6	2	1	1	1	1	1	1	1	2	2	1	1	1	1	1	0	1	1	1	1	1	1	0	5	5	3	3	3	3	3	0	2
957	47	2	1	2	13.4036	1	3	1	0	1	2	1	0	3	1	4	5	3	1	1	1	1	1	1	1	1	1	1	1	1	1	1	1	1	1	1	1	1	1	1	5	5	3	4	3	3	3	1	3
958	39	2	1	2	13	1	4	1	0	2	1	1	0	4	0	3	5	3	0	0	1	0	0	0	0	1	2	0	0	1	0	0	0	1	1	0	0	0	0	0	5	4	2	2	3	3	2	0	2
959	43	2	1	2	12	1	4	0	0	2	1	1	0	3	0	3	5	2	0	1	0	0	1	0	0	2	2	0	1	1	1	0	0	0	0	1	0	0	1	0	5	4	3	3	3	3	3	0	2
960	48	2	1	2	12	1	3	1	0	2	2	0	0	3	0	3	5	1	0	0	1	1	0	1	0	2	2	0	1	0	1	0	0	1	0	0	1	0	0	0	4	4	2	3	3	3	3	0	2
961	26	2	2	1	16	1	1	0	0	3	0	1	0	2	0	4	6	1	1	1	1	1	1	1	1	2	2	1	1	1	1	1	1	1	1	1	1	1	1	1	4	4	2	2	2	3	2	0	1
962	56	2	1	2	15	2	3	1	0	2	1	0	0	3	0	1	4	3	1	1	1	1	1	0	1	2	2	1	1	1	1	1	0	1	1	1	1	1	1	0	4	4	3	2	3	3	3	0	2
963	47	1	1	2	12	2	3	0	0	2	1	0	0	2	1	4	4	2	0	1	1	0	0	1	1	1	1	1	1	1	1	1	0	1	1	1	1	1	0	0	5	5	4	4	4	4	3	1	2
964	52	2	1	2	12	1	3	0	0	2	0	0	0	2	1	4	5	1	0	0	0	1	0	0	0	2	0	1	1	0	0	0	0	1	0	0	0	0	0	0	1	1	1	1	1	1	2	1	2
965	26	2	2	1	13	1	1	0	0	2	1	1	0	4	1	4	5	1	1	1	1	1	0	1	1	2	2	1	1	1	1	1	0	1	1	1	1	1	1	0	5	5	2	3	3	3	3	0	2
966	27	2	1	1	13	1	1	0	0	2	2	1	0	4	0	3	6	3	0	1	0	1	1	0	0	0	2	1	1	1	0	1	0	1	0	0	0	0	0	0	4	4	2	3	2	2	2	0	2
967	27	2	1	1	16	1	1	0	0	2	1	1	0	3	1	3	6	2	0	0	1	0	1	1	1	1	2	1	1	1	1	1	0	1	1	1	1	0	0	0	4	4	2	2	3	2	3	0	2
968	51	2	1	2	12	2	3	0	0	2	1	1	0	4	0	1	3	1	0	0	1	0	1	0	0	0	0	1	1	1	1	1	0	1	1	1	1	1	0	0	4	4	2	2	2	2	2	0	2
969	49	2	1	2	12	1	3	0	0	2	2	0	0	4	1	2	4	2	1	1	1	1	1	1	1	2	2	1	1	1	1	1	0	1	1	1	1	1	1	0	5	5	4	4	4	4	4	0	2
970	45	2	1	2	14	1	2	0	0	1	2	1	0	4	1	3	4	2	0	0	1	1	1	0	0	2	1	1	1	1	1	1	0	1	0	0	0	0	0	1	5	5	3	3	3	3	3	0	2
971	49	2	1	2	14	1	3	1	0	1	2	1	0	4	1	3	5	3	0	1	1	0	1	1	1	2	0	1	1	0	1	0	0	1	0	0	1	1	0	0	5	4	3	3	3	3	3	0	2
972	51	2	1	2	14	1	3	0	0	2	1	1	0	3	1	1	4	3	0	1	1	0	1	0	1	2	2	1	1	1	1	1	0	1	1	1	1	1	1	0	4	4	2	3	2	2	2	0	2
973	47	2	2	2	15	1	4	0	0	3	0	0	0	3	0	2	1	1	0	1	0	0	0	0	0	1	1	0	1	1	1	0	0	1	0	1	1	0	0	0	5	5	4	4	4	4	4	0	2
974	45	2	1	2	13	1	3	1	0	1	2	1	0	3	0	3	5	2	1	1	1	1	1	1	1	1	2	0	0	1	1	1	0	1	1	0	1	0	0	0	5	5	2	4	3	3	2	1	2
975	47	2	1	2	12	1	3	1	0	1	1	1	0	3	1	3	5	2	1	1	1	1	0	1	1	2	2	1	1	1	1	1	0	1	1	1	1	1	0	0	4	4	3	3	3	3	2	1	2
976	28	2	1	1	13	1	1	0	0	2	1	1	0	4	0	3	6	3	0	0	1	0	1	0	1	1	1	1	1	1	1	1	0	1	1	1	1	1	1	0	5	5	3	3	2	2	3	0	2
977	33	2	1	2	14	1	3	0	0	2	1	1	0	4	0	4	5	2	0	1	1	1	1	1	1	2	2	1	1	1	1	1	1	1	1	1	1	1	1	1	4	4	3	3	2	3	2	0	4
978	28	2	2	2	14	1	2	0	0	3	1	1	0	3	0	1	5	2	1	0	0	0	1	1	0	1	1	1	1	1	0	1	0	1	0	1	1	1	1	0	4	4	3	3	3	3	3	0	3
979	34	2	1	2	13	1	3	0	0	2	1	1	0	3	0	2	4	1	0	1	1	1	1	1	0	2	2	1	1	1	1	0	1	1	1	0	0	1	1	0	4	4	2	2	2	2	3	0	1
980	19	2	1	1	12	1	1	0	0	2	1	1	0	3	0	2	5	1	1	1	1	1	1	1	1	1	1	1	1	1	1	1	0	1	1	1	1	1	1	0	4	4	2	2	2	2	2	0	1
981	19	2	1	1	14	1	1	0	0	2	1	0	0	4	1	2	3	2	1	1	1	1	1	1	1	2	2	1	1	1	1	0	0	1	1	1	0	0	0	0	4	4	3	3	3	3	3	0	1
982	19	2	1	1	11	1	1	0	0	2	0	1	0	3	0	2	5	3	0	0	1	1	1	1	1	1	1	1	1	0	1	0	0	1	0	0	0	0	0	0	4	4	3	3	3	3	3	0	2
983	19	2	2	1	13	1	1	0	0	4	1	1	0	3	0	2	5	3	0	0	0	1	0	0	1	1	1	1	0	0	1	0	0	1	0	0	0	0	0	0	5	4	2	3	3	3	2	0	1
984	21	2	2	1	14	1	1	0	0	3	2	1	0	5	1	2	5	3	1	1	1	1	1	1	1	2	2	1	1	1	1	1	1	1	1	1	1	0	0	0	4	4	2	2	2	3	3	0	2
985	21	2	2	1	12.5	1	1	0	0	2	1	0	0	4	0	2	5	1	0	0	0	1	0	0	0	2	2	1	0	1	0	1	0	1	1	0	0	0	0	0	4	4	3	3	3	3	3	0	1
986	23	2	2	1	13.4036	1	1	0	0	3	0	0	0	4	0	2	5	2	1	1	1	1	1	1	1	2	2	1	1	1	1	1	0	1	1	1	1	1	1	0	5	5	3	3	3	3	3	0	4
987	20	2	2	1	13	1	1	0	0	3	1	1	0	4	1	2	5	1	1	1	1	1	1	1	1	2	2	1	1	1	1	1	1	1	1	1	1	1	1	1	4	4	1	2	2	3	2	0	2
988	18	2	1	1	12	1	1	0	0	2	1	0	0	4	0	2	5	3	1	1	1	1	1	1	1	2	2	1	1	1	1	1	0	1	1	1	1	1	1	0	5	5	2	2	3	3	2	0	2
989	20	2	2	1	13	1	1	0	1	3	1	0	0	3	1	2	5	1	1	1	1	1	1	1	0	2	2	1	1	1	1	1	0	1	1	1	1	1	1	0	4	4	3	3	3	3	3	0	3
990	21	2	2	1	13	1	1	0	0	3	1	0	0	4	1	2	5	1	0	1	1	1	1	1	1	2	2	1	1	1	1	0	0	1	1	0	0	0	0	0	4	4	2	3	3	3	3	0	3
991	19	2	1	1	12	1	1	0	0	5	1	0	0	4	0	2	5	2	0	1	1	0	1	0	1	1	1	1	1	0	0	0	0	0	0	0	1	0	0	0	4	4	3	3	3	3	2	0	2
992	19	2	2	1	13	1	1	0	0	3	1	0	0	3	0	2	5	1	1	0	0	1	1	0	1	1	1	1	1	0	1	1	0	1	1	1	1	1	1	0	5	5	2	1	2	2	1	0	1
993	21	2	1	1	11	1	1	0	0	5	1	1	0	3	1	2	5	3	0	1	0	1	1	0	0	2	2	1	1	1	1	0	0	1	1	1	1	1	1	0	5	5	4	3	3	3	3	0	2
994	22	1	2	1	13	1	1	0	0	3	1	0	0	3	0	2	5	1	1	1	1	1	1	1	1	2	0	1	1	1	1	1	0	1	1	1	1	1	1	0	4	4	3	3	2	3	2	0	1
995	22	2	1	1	13	1	1	1	0	5	0	0	0	3	0	2	5	2	1	1	1	1	1	1	1	2	2	1	1	1	1	0	0	1	1	1	1	1	1	0	4	4	2	2	2	3	2	0	1
996	19	2	1	1	13	1	1	0	0	2	1	0	0	4	0	2	5	2	0	1	1	1	0	0	0	2	2	1	1	1	1	1	0	1	1	1	1	1	1	0	4	4	2	3	3	3	3	0	1
997	24	2	2	1	15	1	1	0	0	1	1	0	0	4	1	2	5	3	0	0	0	1	0	0	1	2	2	1	1	0	0	0	0	1	0	0	1	0	0	0	4	4	3	3	2	3	3	0	2
998	58	2	1	2	15	2	3	1	0	1	2	0	0	4	1	2	3	2	0	0	0	0	0	0	1	0	0	0	0	0	0	0	1	1	0	0	0	0	0	0	5	5	3	3	3	3	3	0	2
999	22	2	1	1	13.4036	1	1	0	0	2	2	1	0	4	0	2	5	3	1	1	1	1	1	1	1	2	2	1	1	1	1	1	0	1	1	1	1	1	1	0	3	3	3	3	3	3	3	0	2
1000	18	2	2	1	16	1	1	0	0	3	1	0	0	4	0	2	5	3	1	1	1	1	1	0	0	1	1	0	1	1	1	0	0	1	1	1	1	0	0	0	4	4	2	2	2	2	2	0	1
1001	58	2	1	2	16	2	3	0	0	1	2	0	0	4	0	2	3	1	0	0	0	0	0	0	1	1	1	0	1	0	0	0	0	0	0	0	0	0	0	1	5	4	4	4	4	4	4	0	2
1002	20	1	2	1	13	1	1	0	0	2	1	0	0	3	0	2	5	2	1	1	1	1	1	1	1	2	2	1	1	1	1	1	0	1	1	1	1	1	1	0	4	4	1	1	2	3	2	0	1
1003	20	2	1	1	12	1	1	0	0	2	1	0	0	5	0	2	5	3	1	1	1	1	1	1	1	2	2	1	1	1	1	1	0	1	1	1	1	1	1	0	4	4	3	3	3	3	3	0	4
1004	21	2	1	1	12	1	1	0	0	2	1	0	0	3	0	2	5	2	1	1	1	1	1	1	0	2	2	1	1	1	1	1	1	1	1	1	1	1	1	1	4	4	3	2	3	2	3	0	2
1005	20	2	2	1	11	1	1	0	0	3	1	0	0	3	0	2	5	2	0	1	0	1	1	0	1	2	2	1	1	1	1	1	0	1	1	0	1	0	0	0	5	5	2	2	3	3	1	0	2
1006	20	2	2	1	14	1	1	0	0	3	1	1	0	4	1	2	5	2	1	0	0	0	0	0	0	2	2	1	1	1	1	1	0	1	1	1	1	1	1	0	4	4	1	3	3	2	3	0	1
1007	50	2	1	2	14	1	3	1	0	1	2	1	0	3	0	3	5	3	0	1	1	1	0	1	0	1	1	1	1	1	1	1	0	1	1	1	1	1	1	0	4	4	3	3	3	2	2	0	4
1008	28	2	1	2	12	1	2	1	0	2	1	0	0	4	0	3	6	3	0	1	0	0	1	0	0	2	2	1	1	1	0	0	0	1	0	0	0	0	0	0	4	4	3	3	3	3	3	0	2
1009	20	2	1	1	13.4036	1	1	0	0	2	1	1	0	4	0	2	5	2	1	1	1	1	1	1	1	1	1	1	1	1	1	1	0	1	1	1	1	1	1	0	4	4	3	3	2	2	3	0	1
1010	22	2	1	1	13	1	1	0	0	2	0	0	0	3	0	2	5	3	1	1	1	1	1	1	1	1	2	1	1	1	1	1	0	1	1	0	0	0	0	0	4	4	2	2	3	3	3	0	2
1011	48	2	1	2	13	1	3	1	0	2	2	1	0	2	0	3	3	1	0	0	0	0	1	0	0	2	2	1	1	1	1	0	0	1	0	0	1	1	0	0	4	4	3	3	3	3	3	1	2
1012	34	2	1	2	14	1	4	1	0	2	0	1	0	3	0	1	5	2	0	1	1	0	0	1	0	2	2	1	1	1	1	1	0	1	0	1	1	0	0	0	4	4	2	2	2	3	2	0	2
1013	20	2	1	1	13	1	1	1	0	1	2	1	0	3	0	2	5	2	0	1	0	1	1	1	0	2	2	1	1	1	1	1	0	1	1	1	1	1	1	0	4	4	2	2	3	3	2	1	4
1014	23	2	2	1	14	1	1	0	0	3	0	0	0	3	0	2	5	2	0	1	0	0	1	0	0	2	2	1	1	0	1	0	0	1	1	1	1	0	0	0	4	4	2	1	1	1	2	0	1
1015	49	1	1	2	14	1	2	0	0	2	1	1	0	3	1	3	4	3	0	0	1	1	1	0	0	1	1	1	1	0	1	1	0	1	1	0	0	0	0	0	4	4	2	3	3	3	3	0	1
1016	23	2	1	1	13	1	1	0	0	2	1	0	0	5	1	2	5	2	1	1	0	1	1	1	1	2	2	1	1	1	1	1	1	1	1	1	1	1	1	1	4	4	3	3	3	3	2	0	1
1017	37	1	1	2	13	1	3	1	0	2	2	1	0	3	0	3	5	3	0	0	0	1	1	0	0	2	2	1	1	1	1	1	0	1	0	1	1	0	0	0	4	4	3	3	3	3	3	0	2
1018	22	2	1	1	13	1	1	0	0	1	1	1	0	3	1	2	5	2	0	0	1	1	0	0	1	1	1	0	0	0	0	0	1	1	1	0	0	0	0	0	4	4	2	3	3	3	3	0	1
1019	22	2	1	1	12	1	1	0	0	5	1	1	0	4	0	2	5	3	0	1	0	0	1	0	1	1	1	0	1	0	0	0	0	1	0	1	0	0	0	0	4	4	2	2	3	3	2	0	1
1020	21	2	1	1	14	1	1	0	0	5	1	0	0	4	0	2	5	3	0	0	1	0	1	1	0	2	2	1	1	1	1	0	0	1	1	1	1	0	0	0	4	4	3	3	4	4	4	0	1
1021	19	2	2	1	13	1	1	0	0	3	1	0	0	3	0	2	5	2	0	1	1	1	0	1	0	1	0	0	1	1	0	1	1	0	1	1	1	0	0	0	4	4	2	1	3	3	3	0	1
1022	22	2	1	1	13	1	1	0	0	1	2	0	0	3	0	2	5	3	1	1	1	1	1	1	1	1	2	1	0	1	1	1	0	1	1	0	0	0	0	0	4	4	2	2	2	2	2	0	1
1023	23	2	2	1	13	1	1	0	0	2	0	0	0	5	0	2	6	2	1	1	1	0	0	1	0	2	2	1	1	1	1	1	0	1	1	1	1	1	1	0	4	4	2	2	2	3	2	0	4
1024	23	2	2	1	14	1	1	0	0	3	1	1	0	3	0	2	5	2	0	0	1	1	1	1	1	2	2	0	1	1	0	1	0	0	0	1	1	1	1	0	5	5	2	2	2	2	3	0	1
1025	50	2	1	2	12	1	3	1	0	2	1	1	0	3	0	3	4	3	1	1	1	1	1	1	1	1	1	1	1	1	1	1	1	1	1	1	1	1	1	1	4	4	3	3	3	3	3	0	2
1026	22	2	2	1	14	1	1	0	0	2	0	0	0	3	0	3	5	3	0	0	1	1	0	0	1	2	2	1	1	0	1	1	0	1	1	1	1	1	1	0	4	4	2	2	2	2	2	0	1
1027	23	2	2	1	14	1	1	0	0	3	1	0	0	3	0	3	5	2	1	1	1	1	1	1	1	2	2	1	1	1	1	1	0	1	1	1	1	1	1	0	5	4	2	2	3	3	2	0	2
1028	31	2	1	2	13	1	3	1	0	1	0	1	0	4	1	4	5	3	0	0	1	1	1	1	1	2	1	1	1	1	1	1	0	1	1	1	1	0	1	0	4	4	2	3	2	2	2	0	2
1029	22	2	2	1	14	1	1	0	0	3	1	1	0	4	1	2	5	2	0	1	1	1	0	0	1	0	0	1	1	1	1	1	1	1	1	1	1	0	0	0	5	5	2	2	2	2	2	0	2
1030	51	2	1	2	13	2	3	0	0	1	2	1	0	4	0	3	5	3	0	0	1	0	1	0	1	2	2	1	0	0	1	0	0	1	1	0	0	0	0	0	1	1	3	3	1	1	1	1	4
1031	22	2	1	1	11	1	1	0	0	5	1	1	0	3	1	2	5	3	0	1	0	0	1	0	0	1	1	1	1	0	0	1	0	1	0	0	0	1	0	0	5	4	3	1	1	1	2	0	1
1032	24	2	2	1	16	1	1	0	0	3	1	0	0	4	0	3	5	2	0	1	1	0	1	1	0	1	1	0	1	1	1	1	0	1	0	0	1	1	0	0	5	5	2	2	2	3	2	0	1
1033	35	2	1	2	13	1	3	0	0	1	1	1	0	5	1	4	5	3	1	1	1	1	0	0	1	2	2	1	1	1	1	1	0	1	1	1	1	1	0	0	5	4	3	3	3	3	3	1	4
1034	33	2	1	2	12	1	3	0	0	2	1	0	0	3	1	4	4	2	1	1	1	1	1	1	1	1	2	1	1	1	1	1	0	1	0	1	1	1	0	0	4	4	3	2	2	2	2	0	2
1035	29	2	1	1	12	1	1	0	0	2	1	1	0	4	1	4	5	3	1	1	1	1	0	1	1	2	2	1	1	1	1	1	0	1	1	1	1	1	1	0	4	4	3	3	3	3	3	0	2
1036	49	2	1	2	14	1	3	1	0	1	1	1	0	3	1	4	5	3	1	1	1	1	1	1	1	2	2	1	1	1	1	1	1	1	1	1	1	1	1	1	5	5	3	3	3	3	2	1	2
1037	48	2	1	2	13	2	4	0	0	2	1	0	0	3	0	3	5	2	0	0	1	0	1	0	1	2	2	1	0	0	0	1	0	0	0	0	1	0	1	0	4	4	3	3	2	3	2	0	2
1038	34	1	1	2	12	1	3	0	0	1	1	1	0	4	1	4	5	2	1	1	1	1	1	1	1	0	2	1	1	0	1	1	0	1	1	0	0	0	0	0	5	5	4	4	4	3	3	1	2
1039	22	2	1	1	12	1	1	1	0	2	1	0	0	3	0	2	5	2	1	0	1	1	0	0	1	0	0	1	1	1	1	0	0	1	1	1	1	0	0	0	5	5	2	2	2	3	2	0	2
1040	34	2	1	2	13	1	4	1	0	2	0	1	0	4	1	4	5	3	1	1	1	1	1	1	1	2	2	1	1	1	1	1	0	1	0	0	1	1	1	0	5	5	3	3	3	3	3	0	2
1041	52	2	1	2	12	2	3	0	0	1	1	0	0	3	1	3	4	2	0	0	1	0	1	1	1	2	2	1	0	0	0	1	0	1	1	0	0	0	0	0	3	2	3	2	3	3	2	0	2
1042	34	2	2	2	13	1	4	1	0	2	0	0	0	4	1	4	5	2	1	1	1	1	0	1	1	2	2	1	1	1	0	0	0	1	0	0	1	0	0	0	1	1	3	3	3	3	2	0	2
1043	32	2	1	2	14	1	4	0	0	2	1	0	0	4	1	4	5	2	1	0	1	0	1	1	1	2	2	1	1	1	1	1	0	1	1	1	1	1	1	0	5	5	3	4	4	4	4	1	2
1044	23	2	2	1	13	1	1	0	0	3	1	0	0	3	1	2	5	2	1	1	1	1	1	1	1	0	2	1	1	1	1	1	1	1	1	1	1	1	1	1	4	4	3	3	2	2	3	0	2
1045	21	2	1	1	14	1	1	0	0	3	1	0	0	3	1	2	5	2	1	1	1	1	1	1	1	2	2	1	1	0	0	0	0	0	1	1	1	0	1	0	4	4	3	3	3	2	2	0	2
1046	23	1	2	1	12	1	1	0	0	3	2	0	0	4	1	2	5	2	0	0	0	0	1	1	1	0	0	0	0	1	1	1	0	0	1	1	1	0	0	0	4	4	2	3	3	3	3	0	2
1047	21	2	1	1	13	1	1	0	0	2	1	1	0	4	1	2	5	1	1	1	1	1	1	1	1	1	1	1	1	1	1	1	1	1	1	1	1	1	1	1	5	4	2	2	2	3	2	0	4
1048	51	1	1	2	14	2	2	0	0	2	1	1	0	4	1	3	5	3	0	1	1	1	1	0	0	2	2	1	1	1	1	1	0	1	1	1	1	1	0	0	5	4	2	2	2	3	3	1	2
1049	60	2	1	2	14	2	3	0	0	2	1	1	0	4	1	1	5	3	1	0	1	0	0	0	1	2	2	1	1	1	1	1	1	1	1	1	1	1	1	0	5	5	4	3	3	3	3	1	4
1050	23	1	2	1	13	1	1	0	0	5	1	1	0	3	0	2	5	2	1	1	1	1	1	1	1	2	2	1	1	1	1	1	1	1	1	1	1	0	1	1	5	5	2	2	3	3	2	0	1
1051	33	2	1	1	12	1	1	0	0	2	1	1	0	3	0	3	5	3	1	1	1	1	0	0	1	2	2	1	1	1	1	1	0	1	1	1	1	1	1	0	4	4	2	3	3	3	3	0	2
1052	34	2	1	2	14	1	3	0	0	4	1	0	0	3	0	3	5	2	0	1	0	0	0	0	0	2	2	1	1	1	1	1	0	1	0	1	1	0	0	0	4	4	2	2	2	2	2	0	2
1053	43	2	1	2	12	1	3	0	0	1	1	1	0	3	1	4	5	3	1	1	1	1	1	1	1	2	2	1	1	1	1	1	0	1	1	1	1	1	1	0	5	5	2	2	3	3	2	0	2
1054	38	2	1	2	13	1	4	0	0	2	1	1	0	4	1	4	5	3	1	0	0	0	0	1	1	2	2	1	1	1	1	0	0	1	0	1	0	0	0	0	4	4	3	2	2	3	2	0	2
1055	26	2	1	1	15	1	1	0	0	2	1	0	0	4	1	3	5	2	0	0	1	0	0	0	0	2	2	0	1	1	0	0	0	1	0	0	0	0	0	1	4	4	3	2	2	2	2	0	2
1056	38	2	1	2	12	1	3	0	0	1	1	0	0	4	1	3	6	3	1	1	1	1	0	1	1	2	2	1	1	1	1	1	0	1	1	1	1	0	1	0	4	4	2	3	3	3	3	0	1
1057	52	2	1	2	16	1	3	0	0	5	0	1	2	3	0	1	4	2	0	1	1	0	0	0	0	0	0	1	1	1	1	1	0	1	0	1	1	0	0	0	4	4	2	2	3	3	2	0	2
1058	25	2	2	1	14	1	1	0	0	3	1	0	0	3	1	3	4	1	1	1	1	1	1	1	1	1	2	1	1	1	1	0	0	1	0	1	1	0	0	0	4	4	3	3	3	3	3	0	2
1059	19	2	1	1	11	1	1	0	0	2	1	0	0	4	0	2	5	2	0	0	0	1	0	0	1	2	2	0	1	0	0	1	0	1	1	1	1	0	0	0	3	3	3	3	3	3	3	0	1
1060	49	1	1	2	15	1	3	0	0	1	1	0	0	4	1	3	4	3	1	1	1	1	0	1	0	0	2	0	1	0	1	1	0	1	1	0	1	1	0	0	5	4	3	3	3	3	3	0	2
1061	36	2	1	2	13	1	3	0	0	1	0	1	0	4	1	4	4	3	1	0	1	1	1	1	1	2	2	1	1	1	1	1	0	1	1	1	1	1	1	0	4	4	3	3	3	2	2	0	2
1062	58	2	1	2	12	2	3	0	0	2	2	0	0	3	1	1	4	2	1	1	1	0	0	1	1	2	2	1	1	1	1	1	1	1	1	1	1	1	1	1	4	4	3	2	2	2	2	0	2
1063	54	2	1	2	11	1	3	0	0	2	2	1	0	3	1	4	5	3	1	1	1	1	0	1	1	2	2	1	1	1	1	0	0	1	1	1	1	1	1	0	5	5	4	4	4	4	4	1	4
1064	45	2	1	2	13	1	3	1	0	1	2	1	0	4	1	4	5	2	1	1	1	1	1	1	1	2	2	1	1	1	1	1	0	1	1	1	1	1	1	0	5	5	4	4	4	4	4	0	4
1065	28	2	1	2	14	1	1	0	0	2	1	0	0	5	1	4	6	3	0	0	1	1	0	0	1	2	2	1	1	1	1	0	0	1	1	1	1	0	1	0	1	1	2	1	2	2	2	1	4
1066	42	1	1	2	15	1	3	0	0	2	2	1	0	5	1	1	3	2	1	1	1	1	1	1	1	1	2	1	1	1	1	1	1	1	1	1	1	1	1	1	5	5	3	3	3	3	3	1	4
1067	33	2	1	2	15	1	3	1	0	2	2	1	0	3	0	3	5	3	0	1	0	0	1	0	0	1	1	1	1	1	1	1	1	1	1	1	1	0	0	0	5	5	3	3	3	3	2	0	1
1068	52	1	1	1	13	1	3	0	0	1	1	1	0	4	1	4	5	2	1	1	1	1	1	1	1	2	2	1	1	1	1	1	0	1	1	1	1	1	1	0	4	4	3	2	3	3	3	0	2
1069	22	2	2	1	15	1	1	0	0	3	1	0	0	5	0	2	4	1	1	1	1	1	1	1	1	0	0	1	1	1	1	1	0	1	1	1	1	1	1	1	4	4	3	3	3	3	3	0	1
1070	35	2	1	2	13	1	4	1	0	2	1	0	0	3	1	4	5	3	0	1	1	1	1	1	1	2	2	1	1	1	1	1	1	1	1	1	1	1	1	1	5	4	3	3	3	3	3	0	2
1071	29	2	1	1	12	1	1	0	0	2	1	1	0	5	1	4	5	1	1	0	1	0	0	0	1	2	0	1	0	0	0	1	0	0	0	1	0	0	0	1	3	2	3	3	3	3	3	1	4
1072	28	2	1	1	14	1	1	0	0	1	1	0	0	3	1	4	6	3	1	1	1	1	1	1	1	2	2	1	1	1	1	0	1	1	0	1	1	1	0	1	1	1	3	3	3	3	3	0	3
1073	30	2	2	1	15	1	1	0	0	2	1	0	0	4	0	4	6	1	1	1	1	1	0	1	1	2	2	1	1	1	1	0	0	1	1	1	1	1	0	0	5	4	2	3	3	3	3	0	2
1074	29	2	1	1	13	1	1	0	0	2	1	1	0	5	1	4	5	2	1	1	1	1	0	1	1	2	2	1	1	1	1	1	0	1	1	1	1	0	1	0	4	4	3	3	3	4	3	0	3
1075	29	2	2	1	14	1	1	0	0	2	1	0	0	4	0	4	5	2	1	0	1	1	1	1	1	2	2	1	1	1	1	0	0	1	1	1	1	0	0	0	4	4	3	3	3	3	3	1	4
1076	25	2	1	1	12	1	1	0	0	2	1	1	0	4	1	4	5	3	1	1	1	1	1	1	1	2	2	1	1	1	1	1	0	1	1	1	1	1	1	0	3	3	3	3	3	3	3	0	2
1077	29	2	2	1	14	1	1	0	0	5	1	1	0	3	1	3	3	2	1	1	1	1	1	1	1	2	2	1	1	1	1	1	0	1	1	1	1	1	1	0	5	5	3	3	2	2	1	0	2
1078	48	2	2	2	14	1	3	0	0	3	1	0	0	4	0	4	5	1	1	1	1	1	1	1	1	2	2	1	1	1	1	1	1	1	1	1	1	0	0	1	4	4	3	3	3	3	3	0	1
1079	25	2	1	1	14	1	1	0	0	2	1	1	0	3	1	4	5	2	1	1	0	0	0	0	1	0	0	0	1	1	1	0	0	0	1	1	1	0	0	0	4	4	3	3	3	3	2	0	2
1080	48	2	2	2	15	1	4	1	0	3	1	0	0	3	0	2	3	1	0	1	1	0	0	0	1	2	2	1	0	1	1	0	0	0	0	0	1	0	0	0	5	5	4	3	2	1	3	1	2
1081	38	2	1	2	13.4036	1	4	0	1	2	0	0	0	3	1	3	3	1	0	0	0	1	0	0	0	1	1	0	0	0	0	0	1	0	0	0	0	0	0	1	5	3	2	2	2	2	2	0	1
1082	52	2	1	2	14	1	3	0	0	2	1	1	0	4	1	4	5	3	1	1	1	1	0	1	1	2	2	1	1	1	1	1	0	1	1	1	1	0	1	0	5	5	4	4	3	3	2	1	2
1083	19	1	1	1	12	1	1	0	0	2	1	0	0	3	0	2	5	2	0	1	1	1	1	0	1	1	2	1	1	1	0	1	0	1	0	1	1	1	0	0	4	4	2	2	3	3	2	0	1
1084	44	2	1	2	14	1	3	0	0	2	1	0	0	3	0	3	5	3	0	1	1	0	1	0	0	2	1	1	1	1	1	1	0	1	0	1	1	0	0	0	4	4	2	3	2	2	2	0	1
1085	31	2	2	2	15	1	3	0	0	2	0	1	0	4	1	4	4	2	1	1	1	1	0	1	1	0	2	1	1	1	1	1	0	1	1	1	1	1	1	0	4	4	3	3	3	3	3	0	2
1086	23	2	1	1	12	1	1	0	0	2	1	0	0	4	0	2	5	2	0	1	1	1	1	0	1	0	1	1	1	1	1	0	0	1	1	1	1	1	1	0	4	4	2	2	2	2	2	0	1
1087	19	1	2	1	14	1	1	0	0	3	0	0	0	3	0	2	5	2	0	0	1	1	0	0	0	2	2	1	1	0	1	1	0	1	0	0	0	0	0	0	4	4	2	2	2	2	2	0	1
1088	52	2	1	2	12	1	3	0	0	2	1	1	0	4	0	3	6	2	0	0	1	1	1	1	0	2	2	1	1	1	0	0	0	1	0	1	1	0	0	0	4	5	3	2	3	2	2	0	2
1089	21	2	2	1	16	1	1	0	0	3	1	1	0	4	0	2	5	2	1	1	1	1	1	1	1	1	1	1	1	1	1	1	1	1	0	0	0	0	0	0	4	4	2	2	2	3	2	0	1
1090	55	1	1	2	14	2	3	0	0	2	2	1	0	4	0	1	4	2	0	0	0	1	0	0	0	2	2	1	1	1	1	1	1	1	1	1	1	1	1	1	1	1	1	1	1	1	1	0	2
1091	37	2	1	2	16	1	3	0	0	2	1	1	0	4	0	3	6	2	0	0	0	0	1	1	0	2	2	1	0	0	1	1	0	1	1	1	1	0	0	0	5	5	3	3	3	3	3	0	1
1092	23	2	2	1	11	1	1	0	0	3	1	0	0	5	1	2	5	2	1	1	1	1	1	1	1	2	2	1	1	1	1	1	0	1	1	1	1	1	0	0	4	4	3	3	3	3	3	1	4
1093	25	2	1	1	13	1	1	0	0	2	1	0	0	4	0	4	4	1	0	0	1	1	1	1	0	2	2	1	0	1	1	0	0	1	0	1	0	0	0	0	5	4	2	2	2	3	3	0	1
1094	38	2	2	2	14	1	4	0	0	2	1	1	0	3	0	1	4	3	0	0	0	0	0	1	0	1	2	0	0	1	0	0	0	1	0	0	0	0	0	0	4	4	2	2	3	3	2	0	1
1095	35	1	1	2	12	1	3	0	0	2	1	1	0	3	1	2	4	1	0	0	1	0	0	1	1	2	2	0	0	1	0	0	0	1	0	0	1	1	0	0	4	4	3	3	3	3	3	0	2
1096	34	2	1	2	13.4036	1	4	0	0	2	1	0	0	4	1	2	3	2	0	1	0	1	1	0	0	2	2	1	1	1	1	1	1	1	0	0	1	1	0	1	4	4	3	3	3	3	3	1	3
1097	27	2	2	1	13	1	1	0	0	2	1	1	0	4	0	4	5	2	1	1	1	1	1	1	1	2	2	1	1	1	1	1	1	1	1	1	1	1	1	1	4	4	3	3	3	2	3	0	2
1098	44	2	1	2	14	1	3	1	0	2	2	1	0	3	0	3	4	2	0	1	0	1	1	0	0	2	2	1	1	1	1	1	0	1	0	0	1	1	1	0	5	5	1	3	1	2	3	0	2
1099	37	2	1	1	11	1	3	0	0	1	1	0	0	3	0	2	3	1	1	0	1	1	1	0	1	2	2	1	1	1	0	1	0	1	1	1	1	1	1	1	1	1	1	1	1	1	1	0	2
1100	31	2	1	2	14	1	3	1	0	3	1	1	0	3	0	4	5	2	1	0	1	1	1	1	1	2	2	1	1	1	1	1	0	1	1	1	1	1	1	0	4	4	3	3	3	3	3	0	2
1101	44	1	1	2	15	2	3	0	0	2	2	0	0	5	1	2	3	2	0	1	1	1	0	0	0	0	0	1	1	1	1	0	0	1	1	0	0	0	0	0	4	4	4	4	4	4	4	1	3
1102	41	2	1	2	11	1	3	1	0	3	1	1	0	3	0	1	3	1	0	1	1	1	0	1	0	1	1	1	1	1	1	1	0	1	1	0	1	0	0	0	4	4	3	2	2	2	2	1	2
1103	50	2	1	2	13	1	3	0	0	1	2	1	0	5	1	3	5	3	0	0	1	0	0	0	0	2	2	0	0	1	0	0	0	1	0	0	0	0	0	0	5	5	4	4	4	4	4	1	2
1104	55	1	1	2	13	2	3	0	0	2	2	1	0	3	1	4	3	3	1	1	1	1	0	1	1	2	2	1	1	1	1	1	1	1	1	1	1	1	1	1	5	5	3	3	3	3	3	1	4
1105	51	2	1	2	10	1	3	0	0	2	2	1	0	5	1	1	4	3	1	1	1	1	1	1	1	0	2	1	1	1	1	1	0	1	1	1	1	0	0	0	4	4	3	3	3	3	3	1	4
1106	22	1	2	1	13	1	1	0	0	5	1	0	0	2	0	2	5	2	1	1	1	1	1	1	1	2	2	1	1	1	1	1	1	1	1	1	1	1	1	1	4	4	2	2	2	2	2	0	1
1107	32	2	1	2	13.4036	1	2	0	0	1	2	1	2	3	0	2	4	2	0	1	0	1	1	0	0	2	2	1	1	1	1	1	0	1	1	1	1	0	0	0	5	5	4	4	4	4	4	1	4
1108	33	2	1	2	15	1	3	1	0	5	1	1	0	4	0	3	4	3	0	0	0	0	0	1	0	1	1	1	0	1	0	0	0	1	1	0	1	0	0	1	4	4	3	2	2	3	3	0	2
1109	46	2	2	2	12	1	4	0	0	3	1	1	0	3	0	3	3	3	0	1	1	1	1	1	0	1	0	0	1	1	1	1	0	1	0	1	1	0	0	0	4	4	2	2	2	2	2	0	1
1110	34	2	1	2	15	1	3	0	0	2	1	0	0	3	0	4	6	3	1	1	1	1	1	1	1	2	2	1	1	1	1	1	1	1	1	1	1	0	1	0	5	4	3	3	3	2	3	0	2
1111	37	2	2	2	15	1	4	1	0	2	0	0	0	4	0	4	4	2	0	1	1	1	1	1	1	2	2	1	1	1	1	1	1	1	1	1	1	0	0	0	4	4	3	3	3	3	3	0	1
1112	58	2	1	2	14	2	3	0	0	1	2	1	0	3	0	1	5	3	0	1	1	0	1	1	1	1	1	1	1	1	1	1	1	1	1	1	1	1	0	0	4	4	3	3	2	3	2	0	2
1113	49	2	1	2	12	1	3	1	0	1	2	1	1	4	0	1	4	3	0	0	0	0	1	0	0	2	2	0	1	0	0	0	0	1	0	0	0	0	0	0	4	4	2	2	2	2	2	0	1
1114	32	2	1	2	12	1	3	0	0	2	0	0	0	4	1	3	5	3	1	1	1	1	1	1	1	2	2	1	1	1	1	1	1	1	1	1	1	1	1	1	5	5	4	4	4	4	3	1	2
1115	42	1	2	2	14	1	4	0	0	3	2	0	0	5	1	2	4	3	0	1	0	0	0	0	0	2	2	1	0	0	1	0	0	0	0	0	0	0	0	1	4	4	3	3	3	3	3	1	4
1116	41	2	2	2	15	1	3	0	0	5	1	0	0	2	0	1	2	1	0	0	1	0	0	0	0	2	0	0	0	0	0	0	1	0	1	0	0	0	0	0	4	4	3	3	3	3	2	0	1
1117	46	2	1	2	14	1	3	0	0	2	2	0	0	5	1	1	6	3	1	0	1	0	1	1	1	2	2	1	1	1	1	1	0	1	1	1	1	0	0	0	5	5	3	3	3	3	3	1	2
1118	42	2	2	2	13.4036	1	3	0	0	5	1	1	0	4	0	2	3	1	0	1	0	0	1	1	0	0	0	1	0	1	0	0	1	1	0	0	0	0	0	1	3	2	3	2	2	2	2	0	4
1119	33	2	2	2	13	1	3	0	0	5	1	1	0	4	0	3	6	3	0	1	0	0	1	0	0	1	2	1	1	0	1	1	0	1	0	0	0	0	0	0	4	4	2	2	2	2	2	0	1
1120	19	2	1	1	14	1	1	1	0	4	1	0	0	4	0	3	4	1	0	1	1	0	0	0	0	1	2	1	1	0	0	0	0	1	0	0	0	0	1	0	4	4	2	2	3	3	2	0	2
1121	41	2	1	2	12	1	3	0	0	2	1	2	1	4	0	2	2	1	0	1	0	1	1	0	0	1	1	1	0	1	0	0	1	1	0	1	1	0	0	1	5	4	3	3	3	3	3	0	1
1122	47	2	1	2	15	1	3	0	0	2	1	1	0	5	1	4	5	2	1	1	1	1	1	1	1	2	2	1	1	1	1	1	1	1	1	1	1	1	1	1	5	5	3	3	3	2	2	0	2
1123	68	1	1	2	14	2	4	0	0	3	1	0	0	3	0	1	1	1	0	0	0	1	0	0	0	1	1	0	1	0	0	0	0	1	0	0	0	0	0	0	4	3	2	2	2	2	2	0	1
1124	57	2	1	2	13	2	4	1	0	2	1	1	0	2	0	1	2	1	0	0	0	0	1	0	1	1	1	0	0	1	1	0	0	0	1	1	1	0	0	0	5	5	2	2	2	2	2	1	4
1125	53	2	1	2	14	2	3	0	0	2	0	0	0	3	1	3	5	3	1	1	1	1	1	1	1	2	2	1	1	1	1	1	0	1	1	1	1	1	1	0	4	4	3	3	3	3	3	0	2
1126	35	2	1	2	13	1	4	0	0	2	1	0	0	4	0	1	5	3	0	1	1	0	1	0	1	2	2	0	1	1	1	1	0	1	1	1	1	1	0	0	5	5	3	4	3	3	4	1	2
1127	18	2	2	1	13.4036	1	1	0	0	2	1	1	0	4	0	2	3	1	1	1	1	1	1	1	1	1	1	1	1	0	0	0	0	1	0	1	0	0	0	0	4	4	3	2	3	3	3	0	2
1128	20	2	2	1	13	1	1	0	0	5	1	0	0	4	0	2	3	1	1	1	1	1	1	1	1	1	1	1	1	1	1	1	1	1	1	1	1	1	1	1	4	4	3	3	3	3	3	0	1
1129	41	2	1	2	15	1	3	1	0	1	1	0	0	4	1	3	5	3	1	1	1	0	0	1	1	2	2	1	1	1	1	1	0	1	1	1	1	1	1	0	5	5	3	3	3	3	3	1	3
1130	26	2	2	1	14	1	1	0	0	2	1	0	0	5	0	2	5	2	1	1	1	1	1	1	1	2	2	1	1	1	1	1	1	1	1	1	1	1	1	1	5	5	3	3	3	3	3	0	2
1131	46	2	1	2	14	1	3	0	0	2	1	1	0	3	1	4	5	2	0	0	1	1	0	1	1	2	2	1	1	1	1	0	1	1	1	1	1	0	0	0	4	4	3	3	3	3	2	0	1
1132	21	2	1	1	13	1	1	0	0	5	1	0	0	4	1	2	5	1	1	1	1	1	0	1	1	2	2	1	1	0	0	0	0	1	1	1	1	1	0	0	4	4	3	3	3	3	3	0	2
1133	21	2	1	1	12	1	1	0	0	2	1	0	0	4	0	2	5	2	1	1	1	1	1	1	1	0	1	1	1	1	1	1	1	1	1	1	1	0	0	0	4	4	3	3	3	3	3	0	2
1134	21	2	1	1	13	1	1	0	0	2	1	1	0	3	0	2	5	2	0	1	1	0	1	0	0	2	2	1	1	0	1	1	0	1	1	1	1	0	0	0	5	5	3	3	2	2	2	0	1
1135	21	2	1	1	12	1	1	0	0	2	2	0	0	4	1	2	3	3	1	1	1	1	0	0	1	2	2	1	1	1	1	1	0	1	1	1	1	0	0	0	5	5	3	3	3	3	3	1	4
1136	21	2	2	1	13	1	1	0	0	3	1	1	0	3	1	2	5	2	1	0	1	1	1	0	1	2	2	1	1	1	1	1	1	1	1	1	1	1	1	1	5	5	3	2	2	3	2	0	1
1137	20	2	2	1	13	1	1	0	0	3	1	0	0	4	0	2	3	2	1	1	1	1	1	1	1	1	2	1	1	1	1	1	0	1	1	1	1	1	1	0	4	4	3	3	2	3	3	0	1
1138	19	2	1	1	14	1	1	0	0	2	1	0	0	4	0	2	5	2	1	1	1	1	1	1	1	1	2	1	1	1	1	1	1	1	1	1	1	1	1	1	5	4	2	3	3	3	2	0	2
1139	20	2	2	1	13	1	1	0	0	5	1	0	0	4	1	2	5	3	1	1	1	1	1	1	1	1	1	1	1	1	1	1	1	1	1	1	1	1	1	1	4	4	3	3	3	3	3	0	1
1140	20	2	2	1	11	1	1	0	0	4	1	1	0	4	0	2	5	2	1	1	1	1	1	1	1	2	2	1	1	1	1	1	0	1	1	1	1	1	1	0	4	4	3	3	2	2	2	0	1
1141	54	2	1	2	12	1	3	0	0	2	1	1	0	4	1	3	5	3	1	0	1	0	1	0	1	2	2	0	1	0	1	0	0	1	0	1	1	0	0	0	4	4	2	2	3	3	3	0	2
1142	20	2	1	1	13	1	1	0	0	2	1	1	0	4	1	2	5	2	0	0	1	1	1	0	1	2	2	1	1	1	0	0	0	1	1	1	1	0	1	0	4	4	3	2	2	3	3	0	3
1143	20	2	2	1	14	1	1	0	0	5	0	0	0	3	0	2	5	1	0	0	0	1	0	0	1	2	2	1	1	1	1	0	0	1	1	1	1	1	1	0	4	4	2	2	2	2	1	0	1
1144	20	2	1	1	12	1	1	0	0	2	2	1	0	5	1	2	5	2	0	1	0	0	0	1	1	2	2	1	1	1	1	0	0	1	1	0	1	1	1	0	5	5	4	4	4	4	4	0	2
1145	20	2	1	1	12	1	1	0	0	2	2	1	0	4	0	2	5	2	0	1	1	0	0	0	1	0	2	1	1	1	1	1	0	1	1	0	0	0	1	0	4	4	2	2	3	3	2	0	1
1146	21	2	2	1	13	1	1	0	0	2	1	1	0	3	0	2	5	2	0	0	0	0	1	1	1	2	2	1	1	0	1	0	0	1	0	1	1	1	0	0	5	5	3	3	3	3	3	0	2
1147	20	2	2	1	14	1	1	0	0	3	1	0	0	3	0	2	5	3	0	1	1	1	1	1	1	2	2	1	1	1	1	1	0	1	1	1	1	1	1	0	4	4	3	3	3	3	3	0	1
1148	19	2	1	1	15	1	1	0	0	2	2	1	0	4	0	2	5	2	0	0	1	1	1	0	0	1	1	1	1	1	1	1	0	1	1	1	1	0	1	0	4	4	3	3	3	3	3	0	2
1149	19	2	2	1	13	1	1	0	0	2	1	1	0	3	0	2	5	1	0	0	1	0	1	0	0	2	2	1	1	0	1	0	0	1	0	1	1	0	1	0	5	4	2	2	2	3	2	0	2
1150	21	2	1	1	13	1	1	0	0	2	2	1	0	4	0	2	5	1	0	0	1	0	0	1	0	2	2	1	1	1	1	0	0	1	1	1	0	1	0	0	4	4	2	2	3	2	2	0	2
1151	22	2	1	1	14	1	1	0	0	2	0	0	0	4	0	2	5	1	1	0	0	1	1	1	0	0	2	1	1	1	1	1	1	1	1	1	1	1	1	1	4	4	2	2	3	3	3	0	1
1152	20	2	1	1	12	1	1	0	0	2	1	0	0	5	0	2	5	1	1	1	1	0	0	0	0	2	2	1	1	1	1	0	0	1	1	0	0	0	0	0	1	2	2	3	3	2	1	0	1
1153	19	2	1	1	11	1	1	0	0	2	1	0	0	4	0	2	5	2	0	1	1	1	0	1	1	2	2	1	1	1	1	1	0	1	1	1	1	0	0	0	5	5	4	4	4	3	4	0	2
1154	19	2	2	1	16	1	1	0	0	3	1	0	0	4	0	2	5	1	0	1	1	0	1	0	1	0	2	1	1	1	1	0	0	1	1	1	1	1	1	0	4	4	2	2	3	3	2	0	1
1155	20	2	1	1	13	1	1	0	0	2	1	0	0	3	0	2	5	1	1	1	0	1	0	0	0	1	1	1	1	0	0	0	0	1	0	1	1	0	0	0	3	3	3	3	3	3	3	0	1
1156	20	2	2	1	13.4036	1	1	0	0	3	1	0	0	4	1	2	5	3	1	1	1	1	1	1	1	2	2	1	1	1	1	1	0	1	1	1	1	1	1	0	5	5	4	4	4	4	4	0	2
1157	21	2	1	1	15	1	1	0	0	2	1	0	0	4	1	2	5	2	1	0	0	0	0	1	1	2	2	1	1	1	1	1	0	1	1	1	1	0	0	0	4	4	3	3	3	3	3	0	2
1158	19	2	1	1	12	1	1	0	0	2	2	0	0	3	0	2	5	3	0	0	0	1	1	0	0	1	0	1	1	0	0	0	0	1	0	0	0	0	0	0	5	5	2	2	2	2	2	0	2
1159	46	2	2	2	11	1	3	1	0	2	2	0	0	3	0	3	5	3	0	1	1	1	1	0	0	2	2	0	1	0	0	0	0	1	0	1	1	0	0	0	5	5	2	3	3	3	2	0	2
1160	23	2	1	1	15	1	1	0	0	2	1	1	0	5	1	2	5	3	1	1	1	1	1	1	1	2	2	1	1	1	1	1	0	1	1	1	1	1	1	0	5	5	4	2	2	2	2	0	2
1161	21	2	2	1	13	1	1	0	1	3	1	0	0	5	0	2	5	1	1	1	1	1	1	1	1	2	2	1	1	1	1	1	1	1	1	1	1	1	1	0	3	3	3	3	3	3	3	0	2
1162	19	2	1	1	13	1	1	0	0	5	1	1	0	4	0	2	5	3	0	0	0	1	1	1	1	2	2	1	0	1	1	1	0	1	1	1	1	0	0	0	4	4	3	3	3	3	3	0	2
1163	46	2	1	2	15	1	3	0	0	2	1	1	0	4	0	4	5	2	1	1	0	1	1	0	0	2	2	1	1	1	1	1	1	1	0	1	0	0	0	1	4	4	3	2	3	2	2	0	2
1164	31	2	1	2	13	1	3	0	0	2	1	0	0	4	0	3	5	3	0	0	1	0	1	0	1	2	2	1	1	1	1	1	0	1	1	1	1	1	0	0	5	5	2	2	2	3	3	0	2
1165	50	2	2	2	13	1	3	1	0	4	1	0	0	4	0	1	4	2	1	1	1	1	1	1	1	0	0	1	0	1	1	0	0	1	0	1	1	1	0	0	5	5	4	4	3	4	4	1	4
1166	20	2	1	1	12	1	1	0	0	2	1	0	0	3	0	2	5	3	0	0	0	1	0	0	0	2	2	1	1	1	1	0	0	1	1	0	0	0	0	0	4	4	3	2	3	3	2	0	1
1167	27	2	1	2	14	1	2	0	0	5	2	1	0	4	0	4	5	2	0	0	1	1	1	0	1	1	1	1	1	1	1	0	0	1	1	1	1	1	1	0	4	4	2	2	2	2	2	0	1
1168	20	2	1	1	12	1	1	0	0	1	2	0	0	3	1	2	5	2	1	1	1	1	1	1	1	2	2	1	1	0	0	0	0	1	1	1	1	1	1	0	5	5	2	2	3	3	3	0	1
1169	27	2	1	1	13	1	1	1	0	2	1	0	0	3	1	3	6	2	0	1	0	0	0	0	0	2	2	1	1	1	1	0	0	1	1	1	1	1	0	0	5	4	4	3	3	3	3	1	4
1170	20	2	1	1	14	1	1	0	0	2	1	0	0	5	0	2	5	3	0	1	0	1	0	0	0	2	2	1	0	1	1	0	0	0	1	0	1	1	0	0	4	4	3	3	3	3	3	0	1
1171	20	2	2	1	12	1	1	0	0	4	2	0	0	3	0	2	5	2	0	1	0	1	0	1	1	2	2	1	1	1	1	1	0	1	1	1	0	0	0	0	5	5	3	2	2	2	2	0	1
1172	43	2	2	2	14	1	3	0	0	2	1	0	0	3	0	3	2	1	1	1	1	1	1	1	1	2	2	1	1	1	1	1	0	1	0	1	1	1	0	0	4	4	3	3	3	3	2	0	1
1173	22	2	1	1	11	1	1	0	0	5	1	0	0	3	0	2	5	2	1	1	1	1	0	0	0	1	1	1	1	1	1	1	0	1	1	1	1	1	0	0	5	5	3	2	3	3	3	0	1
1174	39	2	1	2	12	1	3	1	0	2	1	0	0	3	1	3	6	2	1	1	1	1	1	1	1	2	2	1	1	1	1	1	0	1	1	1	1	1	1	0	5	5	2	2	2	3	2	0	2
1175	21	2	1	1	13	1	1	0	0	2	1	0	0	4	0	2	5	2	1	1	1	1	0	0	1	2	2	1	1	1	1	1	0	1	1	1	1	1	0	0	4	4	2	2	2	3	2	0	1
1176	23	2	1	1	12	1	1	0	0	2	2	1	0	4	0	2	5	3	0	1	0	1	1	0	1	1	1	1	1	0	1	1	0	1	1	1	1	0	0	0	5	5	3	2	2	3	2	0	1
1177	36	2	1	2	16	1	3	1	0	2	0	0	0	3	0	4	6	3	0	1	1	0	1	0	0	1	2	1	1	1	1	1	0	1	1	1	1	1	1	0	5	4	3	3	3	2	2	0	2
1178	21	2	1	1	13.4036	1	1	0	0	2	1	1	0	4	0	2	5	2	1	0	0	0	1	0	1	1	0	1	1	1	1	1	0	1	1	1	1	1	1	0	5	5	2	3	2	2	2	0	1
1179	20	2	2	1	14	1	1	0	0	3	1	0	0	3	0	2	5	3	0	1	1	1	1	0	0	2	2	1	1	0	1	0	0	1	0	0	1	0	0	0	4	4	2	2	2	2	2	0	1
1180	20	2	2	1	14	1	1	0	0	3	1	1	0	4	1	2	5	3	1	0	0	1	1	1	1	2	2	1	1	1	1	1	0	1	0	1	1	1	1	0	4	4	2	2	3	3	3	0	2
1181	20	2	2	1	14	1	1	0	0	5	1	0	0	4	0	2	5	3	1	1	1	1	1	1	1	1	2	1	1	1	1	1	1	1	1	1	1	1	1	1	5	5	2	2	3	3	3	0	1
1182	47	2	1	2	14	1	4	1	0	1	2	0	0	3	1	3	4	2	0	1	1	0	0	0	0	2	2	1	1	1	1	1	0	1	1	1	1	1	1	0	4	4	3	3	3	3	2	0	2
1183	21	2	2	1	12	1	1	0	0	3	1	0	0	3	0	2	5	1	0	1	1	0	1	0	0	2	2	1	0	0	1	1	0	0	0	1	1	1	0	0	4	4	1	1	1	2	2	0	1
1184	33	2	2	2	13	1	4	0	0	2	2	0	0	4	1	3	5	2	0	1	0	0	1	0	0	1	1	1	1	1	1	0	0	1	0	0	0	1	1	0	5	5	4	4	2	3	2	0	2
1185	20	2	1	1	12	1	1	0	0	2	1	0	0	4	1	2	5	2	1	1	1	1	1	1	1	2	2	1	1	1	1	1	0	1	1	0	0	1	1	0	4	4	3	3	3	3	3	0	2
1186	27	2	2	1	12	1	1	0	0	3	1	1	0	3	0	2	6	2	1	1	1	0	0	0	0	2	2	1	1	1	1	1	0	1	1	1	1	0	0	0	4	4	3	3	3	3	3	0	1
1187	23	2	1	1	14	1	1	0	0	4	1	1	0	3	0	2	5	2	1	1	1	1	1	1	1	2	2	1	1	1	1	1	0	1	1	1	1	1	1	0	4	4	3	3	3	3	3	0	4
1188	27	2	2	1	14	1	1	0	0	2	1	0	0	4	0	4	5	3	0	0	1	1	1	1	1	2	2	1	1	1	1	1	0	1	1	1	1	1	0	0	4	4	2	3	3	3	3	0	2
1189	20	2	1	1	12	1	1	1	0	1	1	1	0	5	1	2	5	3	1	1	1	1	1	1	1	2	2	1	1	1	1	1	1	1	1	1	1	1	1	1	3	3	4	4	4	4	4	0	1
1190	50	2	2	2	14	1	3	0	0	5	1	0	0	4	0	3	2	2	0	1	0	0	1	0	0	0	2	0	1	1	0	1	0	1	0	0	0	0	0	0	4	4	2	2	2	3	2	0	2
1191	21	2	2	1	12	1	1	0	0	5	1	0	0	3	0	2	5	1	1	1	1	0	0	1	1	1	2	1	1	1	1	1	0	1	1	1	1	1	1	0	5	5	2	2	2	2	2	0	1
1192	20	2	1	1	12	1	1	0	0	4	1	1	0	3	0	2	4	2	1	1	1	1	1	1	1	1	1	1	1	1	1	1	0	0	1	1	1	0	0	0	4	3	3	3	3	2	2	0	1
1193	20	2	1	1	12	1	1	0	0	2	1	1	0	5	0	2	5	3	1	1	1	1	1	1	1	2	2	1	1	1	1	1	0	1	1	1	1	1	1	0	5	5	4	4	4	4	4	0	2
1194	21	2	2	1	13	1	1	0	0	3	1	0	0	4	1	2	5	1	1	1	1	1	1	0	1	0	2	1	1	1	1	1	0	1	1	1	1	1	1	0	5	5	2	2	2	2	2	0	1
1195	20	2	2	1	13	1	1	0	0	3	1	0	0	3	0	2	5	1	0	0	0	0	1	1	0	2	2	0	1	1	0	1	0	1	0	0	0	0	0	0	4	4	2	2	3	3	3	0	1
1196	25	2	1	2	14	1	1	1	0	2	1	2	2	3	1	3	5	3	1	1	1	1	1	1	1	2	2	1	1	1	1	1	1	1	1	1	1	1	1	1	4	4	2	2	3	3	2	0	2
1197	20	2	1	1	14	1	1	0	0	2	1	0	0	4	1	2	5	3	1	1	0	0	1	1	1	2	2	1	1	1	1	1	0	1	1	1	1	1	1	0	4	4	3	3	3	3	3	0	4
1198	21	2	2	1	13	1	1	0	0	3	1	1	0	4	1	2	5	3	0	1	1	0	1	0	0	1	1	1	0	0	1	0	0	1	0	0	1	0	0	0	4	4	3	3	3	3	3	0	2
1199	20	2	1	1	12	1	1	0	0	2	1	0	0	4	1	2	5	1	1	1	1	1	1	1	1	2	2	1	1	1	1	1	0	1	1	1	1	1	1	0	3	3	3	3	3	3	3	1	4
1200	20	2	2	1	14	1	1	0	0	3	1	1	0	3	0	2	5	2	1	1	1	1	1	1	1	2	2	1	1	0	0	1	0	1	1	1	1	1	1	0	4	4	3	3	3	3	3	0	1
1201	29	2	2	1	14	1	1	0	0	2	1	1	0	3	0	3	6	2	1	1	1	1	1	0	1	1	1	1	1	1	1	1	0	1	1	1	1	0	0	0	4	4	3	2	2	3	3	0	2
1202	22	2	1	1	12	1	1	0	0	2	2	0	0	4	0	2	5	3	1	1	1	0	0	0	0	2	2	1	1	0	1	0	0	1	1	1	0	0	0	0	5	5	3	3	3	3	3	0	2
1203	20	2	1	1	14	1	1	0	0	4	1	0	0	3	0	2	5	2	1	1	1	0	0	1	1	2	2	0	1	1	1	0	0	1	0	1	1	0	0	0	3	3	2	2	3	3	3	0	2
1204	43	2	2	2	13.4036	1	4	0	0	5	1	0	0	4	0	1	3	3	0	0	0	0	0	0	1	0	2	1	0	0	0	1	0	1	0	0	0	1	0	0	4	4	3	3	4	3	3	1	2
1205	20	2	1	1	13	1	1	0	0	2	1	0	0	4	0	3	5	3	1	1	1	1	1	1	1	1	1	0	0	0	0	0	1	1	1	1	1	1	1	0	5	4	3	2	2	3	2	0	1
1206	25	2	1	1	14	1	1	0	0	3	1	0	0	4	1	2	6	1	1	1	1	1	1	1	1	2	2	1	1	1	1	1	1	1	1	1	1	1	1	0	5	5	3	3	3	3	2	0	3
1207	20	2	1	1	14	1	1	0	0	2	2	0	0	5	1	2	5	1	1	1	1	1	1	1	1	2	2	1	1	1	1	1	0	1	1	0	0	0	0	0	4	4	3	3	3	3	3	1	4
1208	24	2	2	1	15	1	1	0	0	2	1	0	0	4	0	2	5	2	0	1	0	0	1	1	0	2	2	1	1	1	1	1	0	1	1	1	1	1	0	0	5	5	4	4	3	4	4	0	1
1209	21	2	1	1	13.4036	1	1	0	0	2	0	0	0	3	0	2	5	1	1	1	1	0	0	0	1	2	2	1	1	1	1	0	0	1	1	1	1	1	1	0	5	5	3	3	3	3	3	0	2
1210	21	2	1	1	14	1	1	0	0	2	1	0	0	3	0	2	5	2	0	1	1	1	1	0	1	2	2	1	1	1	1	1	0	1	1	0	0	1	1	0	4	4	2	2	2	3	2	0	2
1211	22	2	1	1	14	1	1	0	0	2	1	1	0	3	0	2	5	2	1	1	1	0	0	0	1	2	2	1	1	1	1	0	0	1	0	1	1	1	0	0	4	4	2	2	3	2	2	0	1
1212	22	2	1	1	12	1	1	0	0	3	1	1	0	5	1	4	6	2	1	1	1	1	1	1	1	2	2	1	1	1	1	1	1	1	1	1	1	1	1	1	5	5	3	3	3	3	3	0	3
1213	20	2	1	1	15	1	1	0	1	1	1	0	0	5	0	2	5	3	1	1	1	1	1	1	1	2	2	1	1	0	1	0	0	1	1	1	1	1	1	0	4	4	3	3	3	3	3	0	1
1214	21	2	1	1	13	1	1	0	0	2	1	0	0	3	0	2	5	2	1	1	1	1	1	1	1	2	2	1	1	1	1	1	0	1	1	0	0	0	1	0	4	4	2	2	2	3	2	0	1
1215	20	2	1	1	13.4036	1	1	0	0	5	1	0	0	3	0	2	5	3	1	1	1	1	1	1	1	2	2	1	1	1	1	1	0	1	1	1	1	1	1	0	3	3	1	1	1	1	1	0	1
1216	21	2	1	1	14	1	1	0	0	5	1	0	0	4	0	2	3	2	0	1	1	1	0	0	1	2	2	1	1	1	0	0	0	1	1	1	1	1	1	0	5	5	3	3	3	3	3	0	1
1217	23	2	1	1	13.4036	1	1	0	0	2	2	0	0	5	1	3	2	1	1	0	0	0	0	0	0	1	1	0	0	0	0	0	1	0	0	0	0	0	0	1	3	3	2	2	2	2	2	0	1
1218	20	2	2	1	13	1	1	0	0	3	1	1	0	4	0	2	4	1	0	0	0	0	1	1	1	1	1	1	1	1	1	1	0	1	1	0	1	0	1	0	4	4	4	4	4	4	4	0	1
1219	34	2	1	2	15	1	3	0	0	1	0	0	0	4	1	3	5	1	0	1	1	0	1	0	0	2	2	1	1	0	1	0	0	1	1	1	1	0	0	0	5	5	3	3	3	2	2	0	2
1220	20	2	1	1	13	1	1	0	0	2	2	0	0	5	0	2	5	3	0	0	0	1	1	1	1	2	0	1	1	1	1	1	0	1	1	0	1	0	1	0	4	4	3	3	3	3	3	1	4
1221	42	2	1	2	14	1	3	1	0	2	2	1	0	4	0	4	7	3	1	1	1	1	0	0	1	2	2	1	1	1	1	1	0	1	1	1	1	0	0	0	4	4	3	3	3	3	3	1	4
1222	19	2	1	1	13.4036	1	1	0	0	3	1	0	0	3	1	2	5	3	0	1	0	1	0	0	0	2	2	1	0	0	0	0	0	1	0	0	0	0	0	0	5	5	4	4	4	4	4	0	1
1223	22	2	2	1	14	1	1	0	0	3	1	0	0	4	0	2	5	3	0	0	0	1	1	0	0	2	2	1	1	0	0	0	0	0	0	0	1	0	0	0	4	4	3	3	3	3	3	0	1
1224	20	2	1	1	12	1	1	0	0	2	1	0	0	4	0	2	5	2	0	0	0	1	1	0	0	2	2	1	1	0	0	1	0	1	1	0	0	1	0	0	4	4	2	2	2	3	3	0	1
1225	47	2	2	2	13	1	4	0	0	3	1	0	0	5	1	2	2	2	0	1	1	1	1	1	0	2	2	1	1	1	1	1	0	1	0	1	1	1	0	0	5	5	3	2	2	2	2	1	2
1226	22	2	1	1	12	1	1	0	0	2	1	1	0	4	0	2	5	2	1	1	1	1	1	0	1	1	2	1	1	1	1	1	0	0	1	1	1	1	0	1	4	4	3	3	3	3	3	0	1
1227	33	2	1	1	16	1	3	0	0	2	0	1	1	3	0	1	5	2	0	0	1	0	1	0	0	1	1	0	1	1	1	1	0	1	0	0	1	1	0	0	5	5	2	1	2	3	2	0	2
1228	20	2	1	1	12	1	1	0	0	2	1	1	0	4	1	2	5	2	1	1	1	1	1	1	1	2	2	1	1	1	1	1	1	1	1	1	1	1	1	1	3	3	3	3	3	3	3	0	1
1229	22	2	2	1	14	1	1	0	0	2	1	1	0	3	1	2	5	1	1	1	1	1	1	1	1	1	2	1	1	1	1	1	0	1	1	1	1	1	1	0	4	4	2	3	2	3	2	0	2
1230	23	2	2	1	13	1	1	0	0	3	0	0	0	3	0	2	5	2	1	1	1	1	1	1	1	2	2	1	1	1	1	1	1	1	1	1	1	1	1	0	4	4	3	3	3	3	3	0	3
1231	41	2	2	2	14	1	4	0	0	3	2	0	0	3	0	2	2	2	0	0	0	1	1	0	0	2	2	1	1	1	1	1	0	1	1	1	1	0	0	0	4	4	2	2	3	3	2	0	4
1232	25	1	2	1	13	1	1	0	0	3	1	1	0	3	0	4	4	2	1	0	1	0	1	1	1	2	2	1	1	1	1	1	0	1	1	1	1	0	0	0	5	5	2	4	3	3	2	0	2
1233	40	2	1	2	13	1	4	0	0	1	2	0	0	5	0	4	4	3	1	1	1	1	1	1	1	2	2	1	1	1	1	1	0	1	1	1	1	1	1	0	1	1	2	2	1	1	1	1	4
1234	22	2	1	1	12	1	1	0	0	2	2	1	0	4	0	2	5	3	1	1	1	1	1	1	1	2	2	1	0	0	0	0	0	1	1	1	1	0	0	0	5	5	2	3	3	3	2	0	2
1235	29	2	1	1	15	1	1	0	0	2	1	0	0	4	1	4	6	2	1	1	1	1	1	1	1	2	2	1	1	1	0	0	0	1	0	0	1	1	1	0	4	4	3	3	2	2	2	0	2
1236	22	2	2	1	12	1	1	0	0	3	1	0	0	4	0	2	5	2	1	1	1	1	1	1	1	1	1	1	1	1	1	1	1	1	1	1	1	1	1	1	5	5	4	4	4	4	4	0	2
1237	20	2	2	1	13	1	1	0	0	3	2	0	0	4	1	2	5	2	1	1	1	1	1	1	1	2	2	1	1	1	1	1	1	1	1	1	1	1	1	1	4	4	2	2	2	3	3	0	2
1238	36	2	1	2	14	1	3	0	0	2	1	0	0	4	1	1	5	2	1	0	1	1	1	1	1	1	1	1	1	1	0	1	1	1	0	0	0	1	1	1	5	5	3	3	3	3	3	0	4
1239	39	2	1	2	12	1	4	1	0	2	1	0	0	4	0	3	6	3	1	0	1	0	1	0	1	2	2	1	1	1	1	1	0	1	1	1	1	1	1	0	5	5	3	3	2	2	2	0	2
1240	50	2	1	2	14	1	3	0	0	2	1	1	0	3	0	1	2	1	0	1	1	0	1	0	1	1	1	1	0	0	0	0	0	1	0	0	0	0	0	0	5	5	3	3	3	3	3	1	4
1241	22	2	1	1	12	1	1	0	0	2	1	0	0	4	1	2	5	2	1	0	1	1	0	1	1	2	2	1	1	1	1	1	0	1	1	1	1	1	1	0	4	4	3	3	3	3	3	0	2
1242	22	2	2	1	12	1	1	0	0	3	2	0	0	4	1	2	5	2	0	0	1	1	1	1	1	1	2	1	1	0	1	1	0	1	1	1	1	0	0	0	5	5	3	4	3	4	3	0	2
1243	20	2	2	1	10	1	1	1	0	2	2	0	0	4	0	2	5	1	1	1	1	1	1	0	1	2	2	1	1	1	1	1	1	1	1	1	1	1	1	1	5	5	3	3	3	3	3	0	2
1244	52	2	1	2	13	1	4	0	0	2	1	0	0	3	1	4	5	3	1	0	1	0	0	1	1	1	1	1	1	1	1	0	0	1	0	1	1	0	0	0	5	5	1	3	3	3	3	0	2
1245	32	2	1	2	14	1	3	1	0	2	1	0	0	4	0	3	4	3	0	1	1	0	1	1	1	2	2	1	1	1	1	1	0	1	1	1	1	0	0	0	5	5	3	3	3	3	2	0	2
1246	32	2	1	2	11	1	4	0	0	4	1	1	0	5	1	1	5	3	0	1	0	1	1	0	0	2	2	1	1	1	1	1	0	1	1	1	1	1	1	0	5	5	3	3	3	3	3	0	2
1247	37	2	1	2	14	1	3	0	0	1	1	1	0	4	0	3	7	3	0	1	0	0	1	0	0	2	2	1	0	0	1	0	0	1	1	1	1	0	1	0	5	4	3	3	3	3	3	0	2
1248	19	2	1	1	11	1	1	0	0	5	1	1	0	5	1	2	5	3	1	0	0	0	0	0	1	2	2	1	1	1	1	1	0	1	1	1	1	1	1	0	5	5	3	3	3	4	2	0	4
1249	20	2	2	1	13	1	1	0	0	3	2	1	0	5	1	2	5	2	1	1	0	0	0	0	0	2	2	1	1	0	0	0	0	1	1	1	1	1	1	0	2	4	3	3	3	3	3	0	2
1250	21	2	2	1	13	1	1	0	0	3	2	0	0	4	0	2	5	1	1	1	0	0	1	0	1	1	1	1	1	0	1	1	0	1	1	1	1	1	0	0	5	5	3	3	3	2	3	0	2
1251	22	2	1	1	13	1	1	0	0	2	2	1	0	4	1	2	5	3	1	1	1	1	1	1	1	2	2	1	1	1	1	1	0	1	1	1	1	1	1	0	5	5	4	4	4	4	3	0	2
1252	26	2	2	1	13	1	1	0	0	3	1	0	0	4	0	2	6	2	1	1	0	1	0	0	1	2	2	1	1	1	0	0	0	1	0	1	1	0	1	0	5	5	3	3	3	3	3	0	4
1253	39	2	1	2	12	1	4	0	0	1	1	0	0	4	0	3	6	3	1	1	1	1	0	1	1	0	2	1	1	1	1	1	0	1	1	1	1	1	1	0	4	4	3	3	3	3	3	0	2
1254	34	2	2	2	16	1	4	0	0	3	1	1	0	4	0	3	3	2	0	1	1	1	0	0	0	1	1	0	0	1	1	1	0	1	0	1	1	0	0	0	4	4	2	3	2	3	2	0	2
1255	20	2	1	1	16	1	1	0	0	2	1	0	0	3	1	2	5	2	0	0	1	1	1	1	0	2	2	1	1	1	0	0	0	0	1	1	1	0	0	0	3	3	3	3	3	3	3	0	1
1256	30	2	1	1	12	1	1	0	0	2	1	0	0	4	0	4	5	3	0	1	1	0	1	1	1	1	2	1	1	1	0	0	0	1	0	0	1	0	0	0	5	5	3	2	3	2	2	0	1
1257	21	2	1	1	12	1	1	0	0	2	1	0	0	4	1	2	5	3	0	1	0	1	0	1	0	2	2	1	1	1	1	1	0	1	1	1	1	0	0	0	4	4	3	2	2	2	2	0	2
1258	21	2	1	1	13	1	1	0	0	2	1	0	0	3	0	2	5	1	1	1	1	1	1	1	1	2	2	1	1	1	1	1	0	1	1	1	1	1	1	0	5	5	2	1	4	4	4	0	1
1259	23	2	1	1	14	1	1	0	0	1	1	0	0	3	1	4	4	3	0	0	1	1	1	1	1	2	2	1	1	1	1	1	0	1	0	1	1	0	0	0	5	5	3	3	2	2	2	1	4
1260	52	2	1	2	16	1	4	0	0	5	1	1	1	5	0	1	4	3	0	0	1	0	0	0	1	1	1	1	1	0	0	0	0	1	0	0	1	0	0	0	5	5	3	3	3	3	3	0	2
1261	23	2	1	1	13.4036	1	1	1	1	5	2	0	0	5	1	3	4	1	1	0	0	0	0	0	0	1	1	0	0	0	0	0	1	0	0	0	0	0	0	1	3	3	2	2	2	2	2	0	1
1262	21	2	1	1	13	1	1	0	0	2	1	0	0	4	0	2	5	1	1	1	1	1	1	1	1	2	2	1	1	1	1	1	0	1	1	1	1	1	1	0	3	5	2	2	2	3	2	0	1
1263	20	2	1	1	12	1	1	0	1	1	1	0	0	3	0	2	5	2	0	1	1	1	1	1	1	2	2	1	1	1	1	1	1	1	1	1	1	1	1	1	5	5	3	3	3	3	3	0	1
1264	53	1	1	2	16	2	3	0	0	2	1	1	0	4	0	3	4	3	1	0	1	0	1	1	1	0	0	1	1	1	1	0	1	1	1	1	1	0	0	0	5	5	3	3	3	2	2	0	2
1265	31	2	1	2	13.4036	2	4	0	0	2	2	2	2	5	0	1	1	1	0	0	1	0	0	0	0	0	0	0	1	0	0	0	0	0	0	0	0	0	0	1	3	3	2	2	2	2	2	1	1
1266	20	2	2	1	11	1	1	0	0	2	1	1	0	4	0	2	5	2	0	0	1	1	1	0	0	1	1	0	1	1	1	1	0	1	1	1	0	0	0	0	5	5	3	3	3	3	3	0	2
1267	46	2	2	2	13	1	3	0	0	2	1	0	0	4	0	3	5	3	1	1	1	1	1	1	1	2	2	1	1	1	1	1	0	1	1	1	1	1	1	0	4	4	3	3	3	3	3	0	2
1268	24	2	2	1	13	1	1	0	0	2	2	0	0	5	1	2	5	1	1	1	1	1	1	1	1	2	2	1	1	1	1	1	1	1	1	1	1	0	0	0	5	5	4	4	4	4	4	1	4
1269	41	2	2	2	13	1	4	0	0	2	2	2	0	3	0	3	5	2	0	0	0	0	0	0	1	1	1	1	1	1	0	0	0	1	0	0	0	0	1	1	5	5	3	3	3	3	3	0	2
1270	20	2	1	1	12	1	1	0	0	5	1	0	0	3	0	2	5	1	0	0	0	0	0	0	1	1	2	1	0	0	1	0	0	1	0	0	0	1	0	0	4	4	2	2	2	2	2	0	1
1271	39	2	1	2	14	1	3	0	0	2	1	1	0	4	1	3	7	2	1	1	1	1	1	1	1	2	2	1	1	1	1	1	1	1	1	1	1	1	1	0	4	4	3	3	3	2	2	0	2
1272	23	2	2	1	14	1	1	0	0	3	1	1	0	3	1	2	5	2	0	0	0	1	0	0	0	1	2	0	1	0	0	0	0	1	0	0	0	1	0	0	4	4	2	2	3	3	3	0	2
1273	21	2	2	1	12	1	1	0	0	2	2	0	0	4	0	2	5	2	0	1	0	1	1	1	1	2	2	1	1	1	1	1	0	1	1	1	1	0	1	0	5	5	2	3	2	3	2	0	4
1274	22	2	1	1	15	1	1	0	0	5	2	1	0	3	0	2	5	2	1	1	1	1	1	0	1	2	2	1	1	1	1	1	0	1	1	1	1	1	1	0	4	4	2	2	3	3	3	0	2
1275	45	2	1	2	14	1	3	0	0	2	2	1	0	3	0	3	5	3	0	0	1	0	0	0	1	2	0	0	0	1	1	0	0	0	0	1	1	1	0	0	4	4	3	3	3	3	3	0	2
1276	21	2	2	1	14	1	1	0	0	3	2	1	0	4	0	2	5	2	1	1	1	1	1	1	1	2	2	1	1	1	1	1	0	1	1	1	1	1	1	0	4	4	3	3	3	3	3	0	2
1277	57	2	1	2	12	2	3	0	0	2	1	1	0	3	1	4	4	2	1	1	1	0	1	0	1	1	1	1	1	1	1	1	0	1	1	1	1	0	0	0	4	4	3	3	3	3	3	0	2
1278	26	2	2	2	14	1	2	1	0	1	1	0	0	4	1	3	5	3	0	0	1	0	1	0	1	2	2	1	1	1	1	1	0	1	1	0	0	0	0	0	4	4	2	3	3	3	3	0	2
1279	21	2	2	1	13	1	1	0	0	3	1	1	0	4	0	2	5	1	0	1	0	1	0	0	1	1	2	1	1	0	1	0	0	1	0	1	1	0	0	0	4	4	3	3	3	3	3	0	1
1280	41	2	2	1	15	1	1	1	0	3	1	0	0	4	0	2	6	2	1	1	1	1	0	0	1	0	2	1	1	0	1	0	0	1	1	1	1	1	1	0	5	5	3	2	2	3	3	0	4
1281	55	2	1	2	12	2	3	0	0	2	2	1	0	4	1	1	4	2	1	1	1	1	1	1	1	0	1	1	1	0	0	0	0	1	0	0	0	1	0	0	5	5	3	3	3	3	3	0	2
1282	21	2	2	1	14	1	1	0	0	3	1	1	0	4	0	2	5	2	1	1	1	1	1	1	1	2	2	1	1	0	1	1	0	1	1	0	0	0	0	0	5	4	3	3	3	3	2	0	2
1283	21	2	2	1	14	1	1	0	0	3	1	0	0	3	0	2	5	1	0	1	1	1	1	0	1	1	1	1	1	1	1	0	0	1	1	1	1	0	1	0	4	4	2	3	3	3	3	0	1
1284	21	2	1	1	12	1	1	0	0	2	1	1	0	4	1	2	5	3	1	1	1	0	1	1	1	1	2	1	1	0	1	0	0	1	1	1	1	0	1	0	5	4	2	2	2	2	2	0	2
1285	21	2	2	1	14	1	1	0	0	3	1	1	0	4	0	2	5	2	0	1	0	0	0	0	1	1	0	0	1	1	1	0	0	1	1	1	1	0	0	0	4	4	2	2	2	2	2	0	1
1286	20	2	1	1	12	1	1	0	0	2	2	1	0	3	0	2	5	2	1	1	1	1	1	1	1	2	2	1	1	1	1	1	0	1	1	1	1	1	1	0	5	5	3	3	3	3	3	0	1
1287	44	2	2	2	14	1	4	0	0	3	1	1	0	3	0	2	2	1	1	1	1	1	1	1	1	1	1	1	1	1	1	1	0	1	0	0	0	1	1	0	5	5	3	3	3	3	3	0	2
1288	21	2	2	1	14	1	1	0	0	3	2	0	0	5	1	2	5	1	0	0	0	0	1	0	1	2	2	1	1	1	1	1	0	1	1	1	0	1	1	0	4	4	3	3	3	3	3	0	1
1289	20	2	2	1	13	1	1	0	0	3	1	0	0	4	0	2	5	3	0	0	1	0	0	0	0	2	2	0	1	0	0	0	0	1	0	0	0	0	0	0	5	5	2	2	2	2	3	0	1
1290	38	2	1	2	13	1	4	0	0	2	2	1	0	5	1	3	5	3	1	1	1	0	0	0	0	2	2	1	1	1	1	1	0	1	1	1	0	1	0	0	4	4	3	3	3	3	3	0	2
1291	22	2	2	1	14	1	1	0	0	3	1	0	0	3	0	2	5	2	1	1	1	1	1	1	1	2	2	1	1	1	1	1	1	1	1	1	1	1	1	1	4	4	3	3	2	2	2	0	1
1292	19	2	2	1	15	1	1	0	0	3	1	1	0	5	0	2	5	2	1	1	1	1	1	1	1	1	2	1	1	1	1	0	0	1	1	0	0	0	1	0	4	4	2	2	3	2	2	0	2
1293	24	2	2	1	12	1	1	0	0	3	1	1	0	3	0	2	5	2	0	1	1	1	1	0	1	2	2	0	1	0	1	0	0	1	0	1	1	0	0	0	5	5	3	3	2	3	2	0	1
1294	20	2	1	1	13	1	1	0	0	2	1	1	0	5	1	2	5	1	1	1	1	1	1	0	1	2	2	1	1	0	1	0	1	1	1	1	1	1	0	0	5	5	3	3	3	3	3	0	2
1295	22	2	1	1	15	1	1	0	0	2	1	0	0	5	1	2	5	2	1	1	1	1	1	1	1	1	1	1	1	1	1	1	0	1	1	1	1	1	1	0	5	5	2	2	2	2	2	0	4
1296	22	2	2	1	13.4036	1	1	0	0	5	1	1	0	5	0	2	5	2	1	1	0	0	0	0	0	1	0	1	1	1	1	1	0	1	0	1	1	0	0	0	3	2	3	3	3	3	3	0	2
1297	22	2	2	1	16	1	1	1	0	3	1	0	0	3	0	2	5	2	1	1	1	1	1	1	1	2	2	1	1	1	1	1	0	1	0	1	0	0	0	0	4	4	2	2	2	2	2	1	2
1298	23	2	1	1	12	1	1	0	0	2	1	0	0	4	0	3	5	3	1	1	1	1	1	1	1	2	2	0	0	0	0	0	1	1	0	0	0	0	0	0	5	5	2	3	2	3	2	0	2
1299	22	1	2	1	15	1	1	0	0	3	1	0	0	4	0	2	5	2	1	1	1	1	1	1	1	2	2	1	1	1	1	1	1	1	1	1	1	0	0	0	4	4	3	3	3	3	3	0	2
1300	19	2	1	1	13	1	1	0	0	2	1	0	0	4	0	2	5	1	1	1	1	0	1	0	1	2	2	1	1	0	0	1	0	1	0	0	0	1	0	0	5	5	1	2	2	2	2	0	1
1301	49	2	1	2	12	1	3	0	0	2	2	1	0	5	0	1	3	3	0	1	1	0	1	1	0	2	2	1	1	1	1	1	0	1	1	1	1	1	0	0	4	4	3	3	3	3	3	0	2
1302	20	2	1	1	12	1	1	0	0	5	2	1	0	5	1	2	5	3	0	0	0	1	1	0	0	1	1	1	1	1	1	1	0	1	1	0	1	0	0	0	5	5	3	3	3	3	3	0	1
1303	26	2	2	2	14	1	2	0	0	2	1	0	0	3	0	4	3	3	0	1	1	1	1	1	1	1	2	1	1	1	1	1	0	1	1	1	1	1	0	0	4	4	3	3	2	3	2	0	1
1304	20	2	2	1	15	1	1	0	0	5	1	1	0	5	0	2	5	2	0	1	1	1	1	0	0	2	2	0	1	1	1	1	0	1	1	1	1	1	1	0	4	5	2	3	3	3	4	0	1
1305	21	2	2	1	13	1	1	0	0	3	1	0	0	3	1	2	5	1	1	1	1	0	0	1	1	1	1	1	1	0	1	0	0	1	0	1	1	0	0	0	4	4	2	3	3	2	2	0	2
1306	20	2	1	1	13	1	1	0	0	3	1	0	0	4	1	2	5	1	1	1	1	1	1	1	1	2	2	1	1	1	1	1	0	1	1	1	1	0	0	0	5	5	3	3	3	3	3	0	2
1307	22	2	2	1	15	1	1	0	0	3	1	0	0	4	1	2	5	1	1	1	1	1	1	1	1	2	2	1	1	1	1	1	1	1	1	1	1	0	0	0	5	5	2	2	1	2	1	0	1
1308	23	2	1	1	13	1	1	0	0	2	2	0	0	4	0	2	5	2	0	1	1	0	1	0	0	0	0	1	1	1	0	0	0	1	1	1	1	1	1	0	1	1	3	3	3	3	3	1	4
1309	38	2	1	2	14	1	3	1	0	2	1	0	0	3	0	3	6	3	0	0	1	0	1	0	0	2	2	1	1	1	1	1	0	1	1	1	1	1	1	0	4	4	2	2	2	2	2	0	2
1310	36	2	1	2	13	1	3	0	0	2	2	1	0	4	0	4	5	2	0	1	1	1	1	1	1	1	1	1	1	1	0	0	1	1	1	1	1	1	1	1	4	4	3	3	3	3	3	0	2
1311	53	2	1	2	12	2	3	0	0	1	2	1	0	4	1	4	5	3	1	1	1	1	1	1	1	2	2	1	1	1	1	0	0	1	1	1	1	1	0	0	5	4	3	3	2	3	2	1	3
1312	23	2	2	1	13	1	1	0	0	2	1	0	0	4	1	2	5	1	1	1	1	1	1	1	1	2	2	1	1	1	1	1	0	1	1	1	1	1	1	0	5	5	3	2	2	2	3	0	2
1313	21	2	2	1	13	1	1	0	0	3	1	0	0	3	1	2	5	1	1	1	1	1	1	1	1	2	2	1	1	1	1	1	0	1	1	1	1	0	0	0	5	5	2	2	2	2	2	0	4
1314	20	2	1	1	12	1	1	0	0	5	1	0	0	4	0	2	3	1	0	1	1	1	1	1	1	2	0	1	1	0	1	1	0	1	1	1	1	1	0	0	5	5	3	3	3	3	3	0	2
1315	36	1	1	2	14	1	3	1	0	2	1	2	1	3	0	1	3	2	1	0	1	1	0	0	1	2	2	0	1	1	0	0	0	1	0	0	1	0	0	0	5	5	2	2	2	2	2	1	4
1316	20	2	2	1	14	1	1	0	0	3	1	0	0	5	0	2	5	2	0	1	0	1	1	0	0	2	2	1	1	0	0	1	0	1	0	0	1	0	0	0	5	5	3	3	3	3	3	0	4
1317	41	2	1	2	11	1	3	0	0	2	1	0	0	3	0	3	4	3	0	0	1	0	0	0	1	0	0	1	1	1	1	1	0	1	1	1	1	1	1	0	4	4	3	3	3	3	3	0	2
1318	20	2	2	1	15	1	1	0	0	3	1	0	0	4	0	2	5	1	1	1	1	1	1	1	1	1	1	1	1	1	0	0	0	1	0	0	0	1	0	0	4	4	2	2	2	2	2	0	1
1319	21	2	1	1	12	1	1	0	0	2	1	1	0	2	1	2	5	1	0	1	1	1	1	1	1	2	2	1	1	1	1	1	1	1	1	1	1	1	0	1	3	4	2	2	2	3	2	0	2
1320	19	2	1	1	12	1	1	0	0	5	1	0	0	4	1	2	5	2	1	0	0	1	0	0	1	1	2	1	0	0	1	0	0	1	1	1	1	0	1	0	5	5	3	3	3	3	3	0	1
1321	34	2	1	2	13	1	4	1	0	2	1	0	0	3	0	1	4	3	1	0	1	0	0	1	1	1	1	1	1	1	1	0	0	1	0	0	1	0	0	0	5	5	2	2	3	3	3	0	2
1322	19	2	2	1	14	1	1	0	0	2	1	0	0	4	0	2	5	2	1	1	1	0	0	1	1	2	2	1	1	1	1	1	0	1	1	0	0	1	0	0	5	5	2	2	2	3	2	0	1
1323	18	2	2	1	13.4036	1	1	0	0	3	1	0	0	5	0	2	5	2	0	0	1	0	1	0	0	1	1	1	0	0	1	1	0	1	0	1	1	0	0	0	5	5	2	3	3	3	2	0	1
1324	40	2	1	2	12	1	3	0	0	1	1	1	0	5	1	3	4	2	0	1	0	0	0	1	0	2	2	1	1	0	0	0	0	1	1	0	0	0	0	0	5	5	4	4	3	3	3	0	4
1325	21	2	2	1	12	1	1	0	0	2	1	1	0	4	0	2	5	2	1	0	1	0	0	0	1	1	1	1	1	1	0	0	0	0	1	1	0	0	0	0	4	4	2	2	2	3	2	0	1
1326	18	2	1	1	14	1	1	0	0	2	1	1	0	4	0	2	5	1	0	0	1	1	0	0	1	2	2	1	1	1	1	1	0	1	1	0	0	1	0	0	4	2	2	2	2	3	2	0	1
1327	21	2	2	1	13	1	1	0	0	3	1	1	0	3	0	2	5	2	1	1	1	0	1	0	1	2	2	1	1	0	1	0	0	1	1	1	0	0	0	0	5	4	2	2	3	3	3	0	2
1328	32	2	2	1	15	1	1	0	0	1	1	1	0	5	1	4	6	1	1	0	1	0	1	0	1	1	1	0	1	0	1	1	0	1	1	0	0	0	0	0	5	5	4	3	3	3	3	0	2
1329	46	2	1	2	15	1	4	0	0	2	2	2	0	5	0	1	3	3	0	1	0	0	1	0	0	2	0	1	1	0	0	0	0	1	1	0	0	0	0	0	4	4	3	3	3	3	3	0	2
1330	23	2	2	1	15	1	1	0	0	3	1	0	0	3	0	2	5	1	1	0	1	1	0	1	1	2	2	1	1	0	1	0	1	1	1	1	1	0	0	1	4	4	2	2	2	2	2	0	1
1331	19	2	1	1	13	1	1	0	0	2	1	1	0	3	0	2	5	3	0	0	1	1	1	0	0	1	1	0	1	0	1	0	1	1	0	0	1	1	0	0	5	5	3	2	2	2	3	0	1
1332	20	2	2	1	14	1	1	0	0	3	2	0	0	4	0	2	5	1	0	1	1	1	1	0	0	2	1	1	1	1	1	0	0	1	1	0	0	0	0	0	5	5	2	3	3	3	2	0	1
1333	22	2	2	1	15	1	1	0	0	2	1	1	0	4	0	2	5	2	0	1	1	0	1	0	1	1	1	1	1	1	1	1	0	1	1	0	0	0	0	0	4	4	3	3	3	3	3	1	4
1334	19	2	2	1	13	1	1	0	0	3	1	0	0	4	1	2	5	1	1	1	1	1	1	1	1	2	2	1	1	1	1	1	0	1	1	1	1	1	1	0	5	4	3	3	3	3	3	0	1
1335	23	2	2	1	12	1	1	0	0	3	1	1	0	4	0	2	5	1	0	1	1	1	1	0	0	1	1	1	1	1	1	1	0	1	1	1	1	0	0	0	5	5	1	1	1	4	1	0	1
1336	19	2	1	1	12	1	1	0	0	2	2	0	0	4	0	2	3	2	0	0	1	1	0	0	0	0	2	1	1	0	1	0	0	1	1	1	1	1	1	0	5	5	2	4	4	4	4	0	2
1337	27	2	2	1	12	1	1	0	0	3	1	1	0	4	0	3	5	3	0	1	0	0	0	0	0	1	1	1	1	1	1	1	0	1	1	0	1	0	0	0	4	4	3	3	3	3	3	0	2
1338	19	2	2	1	15	1	1	0	0	3	1	0	0	4	0	4	5	2	0	1	0	0	0	0	1	2	2	1	1	0	0	0	0	0	1	1	1	0	0	0	4	4	2	3	3	3	3	0	1
1339	18	2	2	1	12	1	1	0	0	3	1	0	0	4	0	2	5	1	0	1	1	1	1	0	1	1	1	0	0	0	0	0	1	0	0	1	1	0	0	1	5	4	3	3	3	3	3	0	1
1340	35	2	1	2	13	1	3	0	0	1	1	1	0	3	1	3	5	3	0	1	1	0	1	0	1	2	2	1	0	1	0	0	0	1	1	1	1	1	0	0	4	4	3	3	3	3	3	0	1
1341	20	2	1	1	12	1	1	0	0	5	1	0	0	3	0	2	5	1	1	0	0	1	0	1	1	2	2	1	1	0	0	0	0	1	1	1	1	0	0	0	4	4	3	3	3	3	3	0	1
1342	21	2	2	1	13	1	1	0	0	3	1	0	0	4	1	2	5	3	1	1	1	1	1	1	1	2	2	1	1	1	1	1	0	1	1	1	1	1	1	0	4	4	3	3	3	3	3	0	4
1343	38	2	1	2	13	1	4	1	0	2	2	0	0	4	0	3	5	2	0	1	1	0	0	0	0	2	2	1	1	1	0	0	0	1	1	1	0	0	0	0	4	4	3	3	3	3	3	0	2
1344	21	2	2	1	14	1	1	0	0	3	2	0	0	3	0	2	5	2	1	1	1	1	1	1	1	2	0	1	1	1	1	1	0	1	1	1	1	1	1	0	3	3	3	3	3	3	3	0	4
1345	42	2	1	2	13	1	4	0	0	2	1	2	0	4	1	1	4	3	0	0	1	0	0	0	1	2	2	0	0	0	1	1	0	0	1	1	0	0	0	0	4	4	2	3	3	2	3	0	1
1346	19	2	2	1	13	1	1	0	1	3	1	1	0	4	0	2	5	2	1	1	1	1	0	0	1	1	1	1	1	0	1	0	0	0	1	0	1	0	0	1	4	4	1	2	2	2	2	0	1
1347	20	2	1	1	14	1	1	0	0	2	0	1	0	3	0	2	5	2	0	1	1	0	0	0	1	0	2	1	1	1	1	0	0	1	1	1	1	0	0	0	3	3	1	1	1	4	2	0	1
1348	21	2	1	1	9	1	1	0	0	5	1	0	0	3	0	2	5	2	1	1	1	1	0	1	1	1	2	1	1	1	1	0	0	1	1	1	1	1	1	0	5	4	2	2	2	2	2	0	1
1349	19	2	2	1	15	1	1	0	1	3	1	0	0	4	0	2	5	2	0	0	1	1	0	0	1	2	2	1	1	0	1	0	0	1	1	0	0	1	0	0	4	4	2	2	2	3	2	0	1
1350	22	2	2	1	10	1	1	0	0	3	1	0	0	3	1	2	5	1	1	1	1	1	1	1	1	0	2	1	1	1	1	1	1	1	1	1	1	1	1	1	4	4	3	3	3	3	3	0	2
1351	36	1	2	1	13	1	1	0	0	3	1	0	0	3	0	2	5	2	1	1	1	1	0	1	1	2	1	1	1	0	1	0	0	1	1	1	1	1	1	1	5	5	4	4	4	4	4	0	2
1352	32	2	2	2	15	1	3	0	0	2	1	1	0	3	0	3	5	3	1	1	1	1	1	1	1	2	2	1	1	1	1	1	0	1	1	1	1	1	1	0	5	5	3	3	2	2	2	0	1
1353	20	2	2	1	14	1	1	0	0	5	0	0	0	3	0	2	5	1	0	0	1	1	0	0	0	1	2	1	1	1	1	0	0	1	0	1	1	0	0	0	4	4	3	3	3	3	3	0	1
1354	18	2	1	1	13	1	1	0	0	2	1	1	0	3	0	2	5	1	0	0	1	0	1	0	0	1	2	1	1	0	1	1	0	1	1	0	1	1	1	0	4	5	3	3	3	3	3	0	1
1355	45	2	1	2	16	1	3	1	0	2	1	1	0	4	1	3	5	3	0	1	1	1	0	0	0	0	1	1	1	1	1	0	0	1	1	1	1	0	0	0	5	4	3	3	3	3	3	1	4
1356	41	2	2	2	13	1	4	0	0	3	2	0	0	5	0	2	2	1	0	1	0	0	1	0	0	0	0	0	1	1	1	0	0	0	1	0	1	1	0	0	5	4	3	4	2	3	3	1	2
1357	22	2	2	1	13	2	1	0	0	3	1	0	0	4	1	2	5	1	1	1	1	1	1	1	1	0	0	1	1	0	1	0	0	1	1	1	0	0	0	0	5	4	3	3	3	3	3	0	2
1358	25	2	1	1	13	1	1	0	0	2	2	1	0	4	1	2	6	3	1	1	1	1	0	1	1	2	2	0	1	1	1	0	0	1	1	1	1	1	1	0	4	4	4	4	3	3	2	1	3
1359	23	2	2	1	13	1	1	0	0	2	2	1	0	3	1	3	5	2	0	1	0	0	1	0	1	2	2	1	1	1	1	1	0	1	1	1	1	1	1	0	4	4	3	3	3	3	3	1	4
1360	31	2	1	2	15	1	3	0	0	2	2	0	0	3	0	4	5	2	1	0	0	0	0	0	0	1	2	0	0	0	1	0	0	1	0	0	0	0	0	0	4	5	4	3	3	4	3	0	2
1361	39	2	1	2	13.4036	1	3	1	0	2	2	0	0	3	0	3	5	2	1	1	1	0	1	1	1	1	1	1	1	1	1	0	0	1	1	0	0	1	0	0	4	4	3	3	3	3	3	0	2
1362	53	2	1	2	15	2	3	0	0	1	1	0	0	3	1	3	5	3	1	1	1	1	0	1	1	2	2	1	1	1	1	1	0	1	1	1	1	1	1	0	5	5	3	2	3	3	2	0	2
1363	21	2	2	1	13	1	1	0	0	5	1	0	0	5	1	2	5	2	0	1	1	1	0	0	1	2	2	1	1	1	0	0	0	1	1	0	1	0	0	0	4	4	2	2	2	3	3	0	1
1364	22	2	2	1	14	1	1	0	0	3	1	0	0	4	0	2	5	1	1	1	0	1	1	1	0	2	2	0	1	1	1	0	0	1	0	1	1	0	1	0	4	4	2	2	3	3	2	0	1
1365	48	2	1	2	14	1	3	1	0	1	2	0	0	3	1	3	5	3	0	0	1	0	1	0	0	0	1	1	0	0	1	0	0	1	0	1	0	0	0	0	5	4	3	3	3	3	3	0	2
1366	21	2	2	1	13	1	1	0	0	3	1	0	0	3	0	2	5	3	0	1	0	1	1	1	1	2	2	1	1	0	0	0	0	1	1	0	1	0	0	0	4	4	3	3	3	3	3	1	2
1367	22	2	2	1	13	1	1	0	0	3	1	0	0	3	0	2	5	1	1	1	1	1	1	1	1	2	2	1	1	1	1	1	1	1	1	1	1	1	1	1	4	4	2	2	2	3	2	0	1
1368	20	2	2	1	13	1	1	0	0	3	1	0	0	3	0	2	3	1	0	0	1	0	1	0	1	1	1	1	1	1	1	1	1	1	1	0	1	1	0	1	4	4	2	2	2	2	2	0	1
1369	27	2	2	1	13.4036	1	1	0	0	3	2	0	0	4	1	2	3	1	0	0	0	0	0	1	0	1	1	0	0	0	0	0	1	0	0	0	0	0	0	1	5	5	4	3	3	3	4	0	1
1370	33	2	1	2	12	1	3	0	0	2	1	1	0	4	1	4	5	2	1	1	1	1	1	1	1	2	2	1	1	1	1	1	0	1	1	1	1	1	1	0	5	5	3	3	3	3	2	0	3
1371	27	2	2	1	13	1	1	0	0	3	1	1	0	3	0	2	6	2	1	0	1	0	1	1	1	0	2	1	1	1	1	1	0	1	1	1	1	1	0	0	4	4	2	2	2	3	2	0	2
1372	21	2	2	1	15	1	1	0	0	3	2	0	0	4	0	2	5	1	1	1	0	0	1	1	1	2	2	1	1	0	0	1	0	1	0	0	0	0	0	0	4	4	3	3	3	3	3	0	1
1373	21	2	2	1	13	1	1	1	0	3	0	0	0	3	0	2	5	1	0	1	0	0	1	0	0	0	0	1	1	1	0	0	0	0	0	0	0	0	0	1	5	4	2	2	3	2	2	0	2
1374	45	1	1	2	15	1	4	0	0	1	1	0	0	5	1	3	5	3	0	0	0	1	1	0	0	1	2	1	1	1	1	1	0	1	1	1	1	1	0	0	4	4	3	3	3	3	3	0	2
1375	22	2	1	1	15	1	1	0	0	2	2	0	0	4	1	2	5	2	1	1	1	1	1	1	1	2	2	1	1	1	1	1	0	1	1	1	1	0	1	0	5	5	3	3	3	3	3	0	1
1376	42	2	2	2	16	1	4	1	0	3	1	0	0	3	0	1	2	1	0	1	1	0	1	0	0	2	1	1	1	1	1	1	0	1	0	0	1	0	0	0	4	4	2	2	3	2	1	0	2
1377	24	2	2	1	14	1	1	0	0	3	1	0	0	3	0	2	5	2	0	1	0	1	1	1	0	1	1	1	1	0	1	0	0	1	0	0	1	0	0	0	4	4	2	2	2	3	2	0	1
1378	38	2	2	2	13	1	3	0	0	5	1	1	0	3	0	3	3	3	0	0	0	1	0	0	0	1	2	1	1	0	0	0	1	1	0	0	1	1	0	1	4	4	2	2	2	3	3	0	2
1379	44	2	1	2	13	1	3	0	0	2	2	1	0	4	0	3	5	2	1	1	1	1	1	1	1	2	2	0	1	1	1	1	0	1	1	1	0	0	0	0	4	4	3	3	3	3	2	1	4
1380	47	2	1	2	16	1	3	0	0	2	2	1	0	3	1	3	6	3	0	1	1	0	0	0	0	2	2	1	0	1	1	0	0	1	0	0	0	0	0	0	4	4	3	3	3	3	3	1	2
1381	20	2	1	1	12	1	1	0	1	5	2	0	0	5	0	2	5	3	1	1	0	1	0	0	0	1	2	1	1	1	1	1	0	1	1	1	1	1	1	0	5	5	3	3	3	3	3	0	1
1382	49	2	1	2	13	2	3	0	1	2	2	1	0	4	1	3	5	3	1	1	1	1	0	0	1	2	2	1	1	1	1	1	0	1	1	1	1	1	1	0	5	4	3	3	3	3	3	1	4
1383	46	2	1	2	16	1	3	0	0	1	1	0	0	4	1	4	4	2	1	1	1	0	0	1	1	2	2	1	1	1	0	0	0	1	1	1	1	0	0	0	4	4	3	3	3	3	3	0	2
1384	22	2	1	1	13	1	1	0	0	5	1	1	0	4	0	2	5	2	1	1	1	1	1	0	1	2	2	1	1	1	1	1	0	1	1	1	1	1	0	0	4	4	2	2	2	2	2	0	2
1385	21	2	2	1	14	1	1	0	0	3	1	0	0	4	0	2	5	2	0	0	1	1	1	1	1	2	2	1	1	1	1	1	0	1	1	1	1	1	1	0	4	4	3	2	3	3	3	0	2
1386	48	2	2	2	14	2	3	0	0	2	1	0	0	3	0	3	5	3	0	1	1	0	1	0	0	0	1	1	1	1	1	1	0	1	1	1	1	1	0	0	4	4	2	3	3	3	2	0	4
1387	53	2	1	2	15	2	3	0	0	1	2	1	0	4	1	4	5	3	0	1	1	0	0	1	1	2	2	1	1	1	1	1	1	1	1	0	1	0	1	0	4	4	3	3	3	3	3	1	4
1388	54	2	1	2	14	2	3	0	0	1	2	0	0	4	0	3	5	3	0	0	1	1	0	0	1	2	2	1	1	0	1	0	0	1	1	1	1	1	0	0	5	5	1	1	1	3	4	0	2
1389	22	2	2	1	14	1	1	0	0	3	1	0	0	5	0	2	5	3	0	0	1	1	1	0	1	2	2	1	1	1	1	1	0	1	1	1	1	1	1	0	4	4	2	2	2	2	2	0	2
1390	18	2	1	1	14	1	1	0	0	1	1	0	0	3	0	2	3	2	1	1	1	1	1	1	1	1	1	1	1	1	1	1	0	1	1	1	1	1	1	0	4	4	3	3	3	3	3	0	1
1391	48	2	1	2	14	1	3	0	0	1	1	1	0	4	1	3	5	3	0	1	0	1	1	1	0	0	0	1	1	1	1	0	0	1	1	1	1	0	0	0	5	5	4	4	4	4	4	1	4
1392	53	2	1	2	13	2	3	1	0	2	2	1	0	4	0	1	5	2	1	1	1	0	0	0	0	2	2	1	1	0	1	0	0	1	0	0	1	0	0	0	4	4	2	2	3	3	3	0	1
1393	47	2	1	2	13	1	3	0	0	1	1	0	0	4	0	4	4	3	0	1	0	0	0	0	0	1	1	1	1	1	1	0	0	1	0	1	1	0	0	0	4	4	2	2	2	1	2	1	2
1394	36	2	2	2	13	1	4	0	0	3	0	1	0	3	0	4	3	2	0	0	1	1	1	0	0	0	0	1	1	1	1	1	0	1	1	1	0	0	0	0	4	3	2	2	2	2	2	0	2
1395	46	2	2	2	15	1	3	1	0	2	1	0	0	4	1	3	5	3	0	1	1	0	0	0	1	2	2	1	1	0	0	1	0	1	0	0	0	1	0	0	4	4	3	3	3	3	3	0	2
1396	23	2	2	1	15	1	1	0	0	3	1	1	0	4	1	2	5	1	1	1	1	1	1	1	1	2	2	1	1	1	1	1	1	1	1	0	0	0	0	0	4	4	3	2	2	2	2	0	2
1397	31	2	1	2	16	1	1	0	0	2	1	0	0	5	1	3	5	3	1	1	1	1	1	0	0	2	2	1	1	0	1	1	0	1	1	1	1	0	0	0	4	4	3	3	3	3	3	1	4
1398	34	2	1	2	12	1	3	0	0	2	2	0	0	4	1	3	6	3	0	1	0	0	1	0	1	2	2	1	1	0	1	1	0	1	0	1	0	0	1	0	4	4	2	3	3	3	3	1	4
1399	20	2	2	1	12	1	1	0	0	3	1	0	0	5	0	2	5	3	1	1	1	1	1	0	1	2	1	1	1	1	1	1	1	1	1	1	1	0	0	0	5	5	2	3	3	3	2	0	1
1400	19	2	2	1	11	1	1	0	0	2	1	0	0	4	0	2	5	2	1	0	1	1	1	0	1	2	2	1	1	1	1	1	0	1	1	0	1	1	1	0	4	4	3	3	3	3	2	0	1
1401	29	2	2	1	16	1	1	0	0	3	1	0	0	4	0	3	5	1	0	0	1	0	0	0	0	2	2	1	1	1	0	0	0	1	0	1	1	0	0	0	4	4	2	2	2	2	2	0	1
1402	19	1	1	1	12	1	1	0	0	2	1	0	0	3	0	2	5	2	1	1	1	1	1	1	0	1	1	1	1	1	1	0	0	1	1	1	1	1	1	0	4	4	2	2	2	2	2	0	1
1403	22	2	1	1	10	1	1	0	0	2	1	0	0	3	1	2	5	1	1	1	1	1	0	0	1	2	2	1	1	1	1	1	0	1	1	1	1	1	1	0	5	5	2	2	2	2	2	0	2
1404	46	2	1	2	12	1	3	0	0	2	2	1	0	4	1	3	5	3	0	1	1	1	1	1	1	2	2	1	0	1	1	0	0	1	1	1	1	1	1	0	4	4	3	3	3	3	3	0	2
1405	18	2	1	1	11	1	1	0	0	2	1	0	0	4	0	2	5	2	1	1	1	1	1	1	1	2	2	1	1	0	0	0	0	1	0	0	1	0	0	0	4	4	2	3	3	3	3	0	1
1406	29	2	2	1	12	1	1	0	0	3	1	1	1	3	0	3	3	2	0	1	0	0	0	0	0	2	2	1	0	0	0	0	0	0	0	0	0	0	0	1	4	4	3	3	3	3	3	1	4
1407	50	2	2	2	12	1	3	1	0	3	1	0	0	3	1	4	3	2	0	1	1	1	0	0	1	2	2	1	1	1	1	1	0	1	1	1	1	1	1	0	5	5	3	3	3	3	3	1	4
1408	27	2	1	1	13.4036	1	1	0	0	2	1	1	0	3	1	3	4	2	0	0	1	0	1	0	1	2	2	1	1	0	0	0	0	0	0	1	0	1	0	0	4	4	2	2	2	3	2	0	2
1409	25	2	2	1	13	1	1	0	0	3	2	0	0	3	0	2	6	1	1	1	1	1	0	1	1	2	2	1	1	1	1	1	0	1	1	1	1	1	1	0	4	4	3	2	2	3	3	0	2
1410	19	2	2	1	14	1	1	0	0	5	1	1	0	4	0	2	5	1	1	1	1	1	1	1	1	2	2	1	1	1	1	1	1	1	1	1	1	1	1	1	4	4	3	3	3	3	3	0	4
1411	21	2	2	1	15	1	1	0	0	3	1	0	0	4	0	2	5	3	1	1	1	1	1	1	1	1	2	1	1	1	1	1	1	1	1	1	1	1	1	1	4	4	2	2	2	3	2	0	2
1412	23	2	2	1	13	1	1	0	0	3	1	0	0	3	0	2	5	2	1	1	1	1	1	1	1	2	2	1	1	1	1	1	1	1	1	1	1	1	1	0	4	4	2	2	2	2	2	0	2
1413	24	2	1	1	13	1	1	0	0	3	1	0	0	3	0	2	5	1	1	1	1	1	1	1	1	1	1	1	1	1	1	1	1	1	1	1	1	1	1	1	4	4	2	2	2	2	2	0	2
1414	34	2	1	2	13	1	3	0	0	2	1	1	0	3	1	4	4	3	0	1	0	0	1	0	1	2	2	1	1	1	0	0	0	1	0	0	1	0	0	0	4	4	3	3	2	3	2	0	2
1415	46	2	2	2	14	1	3	0	0	2	1	0	0	3	0	4	4	2	0	1	1	1	1	1	1	2	2	1	1	1	1	1	1	1	1	1	1	1	1	1	4	4	3	2	3	3	2	0	2
1416	25	2	1	1	14	1	1	1	0	1	2	1	1	4	0	4	5	2	1	0	1	1	1	1	1	2	2	1	1	1	1	1	1	1	1	1	1	1	1	1	5	3	3	3	3	1	1	0	1
1417	26	2	1	1	13	1	1	0	0	2	1	0	0	3	1	2	5	2	1	0	0	0	1	1	1	2	2	1	1	1	1	1	0	1	1	1	1	1	1	0	5	5	3	2	2	2	2	0	2
1418	20	2	2	1	13	1	1	0	0	3	1	1	0	4	1	2	5	3	1	1	1	1	0	1	1	1	1	0	1	1	1	0	0	1	1	1	0	0	1	0	5	5	4	3	3	3	2	1	4
1419	38	2	1	2	13	1	3	0	0	2	1	1	0	4	1	4	4	3	1	1	1	1	1	1	1	0	0	1	0	1	0	0	0	1	1	1	1	1	0	0	5	5	4	4	3	4	3	1	2
1420	33	2	2	2	16	1	4	0	0	3	1	0	0	4	1	4	4	1	1	1	1	1	1	1	1	2	2	1	1	0	1	1	0	1	1	1	1	1	0	0	5	5	3	3	2	2	2	0	2
1421	27	2	2	1	13	1	1	0	0	3	0	0	0	3	0	3	5	3	0	0	0	0	1	0	0	1	1	0	1	0	0	0	0	1	0	0	0	0	0	0	5	5	2	3	3	3	3	0	1
1422	22	2	1	1	12	1	1	0	0	2	1	0	0	3	0	2	5	2	1	1	1	1	1	1	1	1	1	1	1	1	1	1	1	1	1	1	1	1	1	1	5	5	3	2	2	3	2	0	1
1423	51	2	1	2	15	2	3	0	0	2	1	1	0	5	1	4	5	2	0	1	1	1	0	1	1	2	2	1	1	1	1	1	1	1	1	0	1	1	1	0	5	5	4	4	4	4	4	1	4
1424	49	2	1	2	14	2	2	0	0	1	2	0	0	3	1	4	3	2	0	1	1	1	0	1	1	2	2	1	1	1	1	1	1	1	1	0	1	1	0	0	4	4	2	2	2	3	2	1	2
1425	32	2	1	2	12	1	3	0	0	2	1	0	0	5	1	3	5	3	0	0	1	1	1	1	1	2	2	1	1	1	1	1	0	1	1	1	1	1	1	0	4	4	3	3	3	3	3	0	2
1426	45	1	1	2	14	1	3	1	0	2	1	1	0	5	1	4	5	2	1	1	1	1	1	1	1	2	2	1	1	1	1	1	0	1	1	1	1	1	1	0	4	4	3	3	3	3	3	1	4
1427	57	2	1	2	15	2	3	0	0	2	1	1	0	5	0	4	3	2	0	1	1	0	0	0	1	2	2	1	1	1	1	0	0	1	1	1	1	1	0	0	5	5	3	3	3	3	3	0	2
1428	22	2	2	1	15	1	1	0	0	3	1	0	0	3	1	2	5	2	1	1	1	1	1	1	1	2	2	1	1	1	1	1	1	1	1	1	1	1	1	1	4	4	2	2	2	3	3	0	2
1429	38	2	1	2	14	1	4	0	0	2	1	0	0	4	1	3	5	2	1	1	1	1	1	1	1	2	2	1	1	1	1	1	1	1	1	1	1	1	1	1	4	4	3	3	2	2	3	0	2
1430	25	2	2	1	13	1	1	0	0	5	1	0	0	4	0	4	4	2	1	1	1	0	1	1	1	2	2	0	1	1	1	1	0	1	1	1	1	0	0	0	4	4	2	2	2	2	2	0	2
1431	50	1	1	1	15	1	3	1	0	2	1	1	0	4	0	3	5	3	0	1	0	0	0	0	0	2	2	0	1	1	1	1	0	1	1	1	1	1	0	0	5	5	2	2	3	3	3	0	1
1432	24	2	2	1	13	1	1	0	0	3	1	1	0	3	1	4	4	1	1	1	1	1	1	1	1	2	2	1	1	1	1	1	1	1	1	1	1	1	0	0	4	4	3	3	3	3	2	0	2
1433	25	2	2	1	14	1	1	1	0	2	1	1	0	3	1	2	5	2	1	1	1	0	0	1	1	2	2	1	1	1	1	1	0	1	0	0	0	1	1	0	4	4	2	2	3	3	3	1	4
1434	49	2	1	2	14	1	3	1	0	2	1	0	0	3	0	3	4	3	1	1	1	1	1	1	1	2	2	1	1	1	1	1	0	1	0	1	1	0	0	0	5	5	3	2	2	2	2	1	4
1435	48	2	1	2	11	2	3	0	0	2	2	1	0	4	1	4	5	3	1	1	1	1	1	1	1	1	1	1	1	1	1	0	0	1	1	1	1	1	1	0	5	5	4	3	3	3	3	0	2
1436	51	2	1	2	15	1	3	0	0	1	2	1	1	3	0	3	5	2	0	1	0	0	0	0	0	1	2	1	1	0	1	0	1	1	0	0	0	1	0	1	5	5	3	3	4	4	3	0	2
1437	49	2	1	2	13.4036	1	3	1	0	1	2	1	0	4	0	4	4	1	0	0	1	0	0	0	0	2	2	1	1	1	1	0	0	1	1	1	1	1	1	1	5	5	3	3	3	3	3	0	2
1438	25	2	1	2	15	1	2	0	0	2	1	1	0	3	1	4	6	3	1	1	1	1	0	0	0	0	1	1	1	1	1	1	0	1	1	1	1	1	1	0	1	1	3	3	2	2	2	0	2
1439	35	2	1	2	12	1	2	0	0	2	1	1	0	3	1	3	4	2	0	1	0	1	1	0	0	2	2	1	1	1	1	1	0	1	1	1	1	1	0	0	4	4	3	3	2	3	2	0	2
1440	33	2	2	2	16	1	4	0	0	3	1	0	0	3	0	1	3	2	0	0	0	0	1	1	1	2	2	0	1	1	1	1	0	1	0	1	1	1	0	0	5	5	3	3	3	3	2	0	2
1441	40	2	1	2	13	1	4	0	0	2	1	1	0	3	0	3	5	1	0	1	0	1	1	1	1	1	1	1	1	1	1	1	0	1	0	1	0	1	0	0	4	4	2	2	2	2	2	0	1
1442	21	2	2	1	13	1	1	0	0	3	2	0	0	5	0	2	5	3	1	1	1	1	1	0	1	0	2	1	1	1	1	1	0	1	1	1	1	0	0	0	4	4	2	3	2	2	2	0	2
1443	32	2	1	2	13	1	4	0	0	1	1	0	0	3	0	4	5	3	1	0	1	1	0	0	1	1	1	1	1	0	1	0	0	1	0	1	1	0	0	0	5	4	2	2	3	3	2	0	2
1444	39	2	2	2	13.4036	1	4	1	0	3	1	1	0	3	0	1	3	1	0	0	0	0	0	1	0	1	1	0	1	0	0	0	0	1	0	0	0	0	0	0	5	4	3	3	3	3	3	0	2
1445	47	2	2	2	16	1	3	0	0	4	1	0	0	3	0	1	1	3	0	1	1	1	1	0	1	0	2	1	1	1	0	1	0	1	1	1	1	0	1	0	4	4	3	3	3	3	3	0	2
1446	46	2	1	2	13	1	3	0	0	2	1	0	0	4	0	3	6	3	0	1	1	0	0	1	0	2	2	1	1	1	1	1	0	1	0	1	1	1	0	0	5	5	3	3	3	3	3	1	2
1447	38	2	1	2	14	1	4	0	0	2	1	1	0	3	0	3	4	2	1	1	1	1	1	1	1	2	2	1	1	1	1	1	0	1	0	0	1	0	0	0	5	5	3	2	1	2	2	0	3
1448	31	2	2	2	14	1	3	0	0	2	2	0	0	4	1	4	5	3	0	1	0	1	0	1	0	2	2	1	1	1	1	0	0	1	1	1	1	1	1	0	4	4	3	3	3	3	3	0	3
1449	25	2	2	1	15	1	1	0	0	3	1	0	0	4	1	1	4	2	1	1	1	1	1	1	1	0	2	1	1	1	1	1	1	1	1	1	1	1	1	1	4	4	2	2	3	3	3	1	3
1450	50	2	1	2	13	1	4	0	0	2	1	0	0	4	0	3	3	2	0	1	0	1	1	0	0	2	2	1	1	1	1	1	0	1	1	1	1	1	1	0	4	4	3	3	3	3	3	0	2
1451	36	1	1	2	14	1	2	0	0	2	1	1	0	4	1	3	5	3	0	1	1	1	1	0	0	2	2	1	1	1	0	0	0	1	1	1	1	0	0	0	5	5	3	3	3	2	3	0	2
1452	46	2	1	2	12	1	3	0	0	2	1	1	0	5	1	3	5	2	1	1	1	1	1	1	1	2	2	1	1	1	1	1	1	1	1	1	1	1	1	1	5	5	3	3	2	3	2	0	2
1453	21	2	1	1	12	1	1	0	0	5	1	0	0	4	0	2	5	2	1	0	1	0	1	1	1	1	1	1	1	1	1	1	0	1	1	1	1	0	0	0	5	4	2	2	2	2	2	0	1
1454	20	2	2	1	12	1	1	0	1	5	2	0	0	4	0	2	1	1	1	0	0	0	0	0	0	0	0	0	0	0	0	0	1	1	0	0	0	0	0	0	3	3	3	3	3	3	3	1	4
1455	40	2	2	2	14	1	4	0	0	2	1	0	0	5	0	4	5	3	1	1	1	1	1	1	1	2	2	1	1	1	1	1	1	1	1	1	1	0	0	0	4	4	3	3	2	3	2	0	2
1456	36	2	2	2	14	1	3	0	0	3	1	0	0	3	0	1	2	2	1	0	1	1	1	1	1	2	2	0	1	1	1	0	0	1	1	1	1	0	0	0	4	4	3	3	2	2	2	0	2
1457	21	2	2	1	14	1	1	0	0	5	1	1	0	3	0	2	5	2	1	1	1	1	1	1	1	1	1	1	1	1	1	1	1	0	0	0	0	0	0	1	3	3	2	2	2	2	2	0	1
1458	19	2	1	1	12	1	1	0	0	2	1	0	0	4	0	2	5	2	0	0	1	1	1	0	0	1	1	1	1	1	1	1	0	1	0	0	0	0	0	0	4	4	2	2	3	3	3	0	1
1459	28	2	1	1	13	1	1	1	0	1	1	0	0	3	1	3	6	3	1	0	0	0	0	1	0	2	2	1	1	0	1	0	0	0	0	0	0	1	0	0	5	4	4	4	4	4	4	0	2
1460	19	2	2	1	14	1	1	0	0	3	1	1	0	4	0	2	5	1	1	1	1	1	1	1	1	2	2	1	0	1	1	1	0	1	1	1	1	1	1	0	4	4	3	3	3	3	3	0	1
1461	19	1	2	1	14	1	1	0	0	5	0	0	0	2	0	2	5	2	0	1	1	1	0	0	0	1	1	0	1	1	0	0	0	1	0	0	0	1	1	0	4	4	3	3	3	2	3	0	2
1462	19	2	2	1	13	1	1	0	0	5	1	0	0	5	0	2	5	2	1	1	1	0	0	0	0	1	1	0	1	0	0	1	1	1	0	0	1	1	0	1	5	4	2	2	2	3	2	0	1
1463	27	2	1	1	13	1	1	0	0	2	1	0	0	4	0	3	5	3	1	1	1	1	1	1	1	1	1	1	1	1	1	1	0	1	1	1	1	1	1	0	3	3	3	3	3	3	3	0	1
1464	21	2	2	1	13.4036	1	1	0	0	3	2	0	0	4	1	2	5	2	1	1	1	1	1	1	1	2	2	1	1	1	1	1	0	1	1	1	1	1	1	0	5	5	2	2	2	2	3	0	2
1465	20	2	2	1	15	1	1	0	0	3	1	0	0	4	0	2	5	2	0	1	0	1	0	0	0	1	0	0	1	0	1	0	0	1	0	0	0	0	1	0	4	4	3	2	2	2	2	0	1
1466	20	2	1	1	12	1	1	0	0	2	1	0	0	3	0	2	5	2	0	1	0	0	1	1	0	2	2	1	1	0	0	0	0	1	1	0	0	0	0	0	5	5	4	3	3	3	3	1	4
1467	21	2	1	1	14	1	1	0	0	2	1	1	1	3	0	2	5	3	0	1	1	0	1	1	0	2	2	1	1	1	0	0	0	1	1	0	0	0	0	0	5	4	2	3	3	3	3	0	1
1468	19	2	2	1	14	1	1	0	0	3	1	1	0	5	0	2	5	1	0	1	1	1	0	0	1	2	2	1	1	1	1	1	0	0	1	0	1	0	0	0	5	5	2	2	2	2	2	0	2
1469	21	2	2	1	13	1	1	0	0	2	1	0	0	3	0	2	5	3	1	0	0	0	0	0	0	1	1	1	0	0	0	0	0	1	0	0	0	0	0	0	5	5	2	2	2	2	2	0	2
1470	26	1	2	1	13	1	1	0	0	3	1	1	1	4	0	3	4	2	1	1	1	1	1	1	1	2	2	1	1	1	1	1	0	1	1	1	1	1	1	0	4	4	3	3	3	3	4	0	2
1471	19	2	2	1	14	1	1	0	0	5	1	0	0	4	0	2	5	3	1	1	1	1	1	1	1	2	2	1	1	1	1	1	0	1	0	1	1	1	1	0	5	5	1	1	1	2	2	0	1
1472	20	2	2	1	15	1	1	0	0	2	1	0	0	4	0	2	5	2	0	1	1	1	1	1	0	2	2	1	1	1	1	0	0	1	0	0	1	0	0	0	5	5	2	2	2	2	2	0	1
1473	21	2	2	1	15	1	1	0	0	2	1	0	0	4	0	2	5	2	0	1	1	0	0	1	0	2	0	1	1	1	1	1	0	1	1	0	1	0	0	0	4	4	3	3	3	3	3	0	2
1474	19	2	2	1	13	1	1	0	0	3	0	0	0	3	0	2	5	2	0	1	0	1	0	0	1	1	1	0	1	0	1	0	0	1	0	0	1	1	0	0	4	4	1	1	3	2	2	0	1
1475	20	1	2	1	13	1	1	0	0	3	1	0	0	4	0	2	5	1	1	1	1	1	1	0	0	1	1	1	1	1	0	1	0	1	1	0	0	0	0	0	3	3	2	2	1	3	2	0	1
1476	18	2	2	1	13.4036	1	1	0	0	3	1	0	0	4	0	2	5	2	0	0	1	1	0	0	0	2	2	0	0	0	1	0	0	0	1	0	1	1	0	0	1	1	1	1	3	3	3	0	2
1477	19	2	2	1	14	1	1	0	0	5	1	0	0	4	0	2	5	2	1	1	0	0	1	0	0	2	2	1	0	0	0	0	0	0	0	0	0	0	0	1	5	5	3	3	3	3	3	0	1
1478	19	2	1	1	15	2	1	0	0	2	1	0	0	5	1	2	5	2	1	1	0	0	1	0	1	2	2	1	0	0	1	1	0	1	1	0	0	0	0	0	4	4	2	3	2	2	2	0	1
1479	19	2	1	1	14	1	1	1	0	2	1	0	0	5	0	2	5	3	0	1	0	0	1	1	1	2	2	1	1	1	1	1	0	1	1	1	1	0	0	0	5	5	4	4	4	4	4	0	1
1480	19	2	1	1	13	1	1	0	0	2	1	0	0	4	1	2	5	1	0	0	1	1	0	0	0	2	2	1	1	1	1	1	1	1	0	1	0	0	0	0	4	4	3	3	3	4	4	0	2
1481	19	2	2	1	13	1	1	0	0	3	1	0	0	4	0	2	5	2	1	1	0	0	0	0	0	2	2	1	1	0	0	0	0	1	1	1	1	1	0	0	4	4	3	3	3	3	3	0	1
1482	19	2	2	1	13	1	1	0	0	3	1	0	0	4	0	2	5	1	0	1	0	0	0	0	1	2	1	0	1	0	0	1	0	1	1	0	0	0	0	0	4	4	2	2	2	2	2	0	1
1483	20	2	2	1	13.4036	1	1	0	0	3	2	0	0	3	1	2	5	1	0	1	1	1	1	0	0	1	1	0	0	1	1	1	1	0	1	1	1	0	0	0	3	3	3	3	3	3	3	0	4
1484	29	2	2	1	14	1	1	0	0	3	2	0	0	5	0	2	5	3	1	0	0	1	0	0	0	2	2	1	1	0	0	0	0	1	1	0	1	0	0	0	1	1	4	4	4	4	4	0	1
1485	19	2	2	1	16	1	1	0	0	3	1	0	0	4	0	2	5	2	0	1	1	1	0	1	1	2	2	1	1	0	0	1	0	1	1	0	1	0	0	0	4	4	3	3	3	4	3	0	3
1486	20	2	1	1	15	1	1	0	0	2	1	0	0	3	0	2	5	1	1	0	1	1	1	0	0	1	1	1	0	0	0	0	0	1	0	1	0	0	0	0	4	4	2	2	2	3	2	0	1
1487	20	2	1	1	13	1	1	0	0	2	0	0	0	4	0	2	5	1	1	1	1	1	1	1	1	2	2	1	1	1	1	1	0	1	1	1	1	1	1	0	5	5	3	3	3	3	3	0	1
1488	20	2	2	1	12	1	1	0	0	3	2	0	0	3	1	2	5	1	1	1	1	1	1	0	1	1	1	1	1	1	0	0	0	1	1	0	1	1	0	0	4	4	2	3	3	3	3	0	2
1489	20	2	2	1	15	1	1	0	1	3	1	0	0	3	0	2	5	1	1	1	1	1	1	0	1	2	2	1	1	1	1	1	0	1	1	1	1	1	1	0	4	4	2	3	3	3	3	0	1
1490	21	2	2	1	14	1	1	0	0	3	1	0	0	3	0	2	5	1	0	0	1	0	0	0	1	2	2	0	1	0	0	0	1	1	0	1	0	0	0	0	4	4	2	3	3	3	3	0	2
1491	21	2	2	1	13	1	1	0	0	3	1	0	0	5	0	2	5	2	0	1	0	1	0	1	1	1	1	1	0	0	0	0	0	0	1	0	1	0	0	0	5	5	4	3	2	4	3	0	2
1492	19	2	2	1	14	1	1	0	0	3	1	0	0	4	0	2	5	2	1	1	1	0	1	1	1	1	1	1	1	1	1	0	0	1	0	1	1	1	1	0	4	4	3	3	3	3	3	0	1
1493	19	1	2	1	12	1	1	0	0	3	1	0	0	3	0	2	5	1	0	1	0	1	1	1	1	1	1	1	1	1	1	1	1	1	1	1	1	0	0	0	5	5	2	3	2	2	2	0	2
1494	20	2	2	1	15	1	1	0	0	5	1	0	0	3	0	2	5	3	0	0	0	0	1	0	0	1	1	0	1	0	0	0	0	1	0	0	0	1	0	0	4	4	2	2	2	3	3	0	1
1495	21	2	2	1	16	1	1	0	0	2	1	0	0	4	1	2	5	1	0	1	1	0	0	1	0	1	2	1	1	0	0	0	0	1	1	1	1	0	0	0	5	5	2	2	2	2	2	0	1
1496	20	2	1	1	15	1	1	0	0	3	2	0	0	5	1	2	5	3	1	1	1	1	1	1	1	2	2	1	0	0	0	0	0	1	1	1	1	1	1	0	4	4	4	4	4	4	4	0	2
1497	20	1	2	1	16	1	1	0	0	3	2	0	0	4	0	2	5	2	0	1	1	1	1	0	0	1	1	0	1	1	0	1	1	1	0	0	0	0	0	0	5	4	2	2	3	3	2	0	1
1498	21	2	2	1	11	1	1	1	0	3	1	1	0	4	1	2	5	3	1	1	1	1	0	0	1	1	1	1	1	1	1	0	0	1	1	1	1	0	0	0	4	4	2	2	2	2	2	0	2
1499	20	2	2	1	15	1	1	0	0	3	1	0	0	5	0	2	5	2	0	1	1	1	1	0	1	2	2	1	1	0	1	1	0	1	0	1	0	0	1	0	5	5	2	2	2	3	2	0	1
1500	22	2	2	1	14	1	1	0	0	3	1	1	0	4	1	2	5	2	1	1	0	1	0	0	0	2	2	1	1	0	0	0	1	1	0	0	1	0	0	1	5	5	1	1	3	3	3	0	2
1501	21	2	2	1	13	1	1	0	0	2	1	0	0	3	0	2	5	1	0	1	0	0	1	0	1	1	2	1	1	1	1	1	1	1	1	0	1	1	1	0	4	4	2	2	2	2	2	0	1
1502	19	2	2	1	14	1	1	0	0	3	1	1	0	4	0	2	5	2	0	1	1	1	1	0	1	2	2	1	1	1	1	1	1	1	1	0	0	1	0	0	4	4	3	3	3	3	3	1	4
1503	20	1	2	1	12	1	1	0	0	3	1	1	0	2	0	2	5	1	0	1	1	1	1	1	1	1	1	1	1	1	1	1	1	1	1	1	1	1	1	1	4	4	2	2	3	3	3	0	1
1504	19	2	1	1	14	1	1	0	0	2	1	1	0	4	0	2	5	2	1	1	1	1	1	1	1	2	2	0	1	1	1	1	0	1	1	1	1	0	1	0	4	4	2	2	2	2	2	0	1
1505	19	2	2	1	14	1	1	0	0	3	1	0	0	3	0	2	5	2	1	1	1	1	1	1	1	2	2	1	1	1	1	1	0	1	1	1	1	1	1	0	5	4	2	2	3	3	2	0	1
1506	20	2	2	1	13	1	1	0	0	5	1	0	0	4	0	2	5	1	1	1	0	0	0	0	1	1	2	1	1	0	0	0	1	1	0	0	0	0	1	0	5	5	3	3	3	3	3	0	1
1507	18	2	2	1	12	1	1	0	0	3	1	0	0	4	0	2	5	2	0	0	1	1	0	0	1	2	2	1	1	1	1	1	1	1	1	1	1	1	1	1	5	4	2	2	3	2	2	0	1
1508	32	2	2	2	13	1	3	0	0	2	1	1	0	3	1	3	4	3	1	1	1	1	1	1	1	2	2	1	1	1	1	1	1	1	1	1	1	1	1	1	5	5	3	3	3	3	3	1	2
1509	33	2	1	2	15	1	4	0	0	2	1	0	0	5	1	3	5	3	1	1	1	1	1	1	1	2	2	1	1	1	1	1	0	1	1	1	1	1	1	0	4	4	3	3	3	3	3	0	2
1510	20	2	1	1	12	1	1	0	0	5	1	0	0	4	0	2	5	2	0	1	1	0	1	1	1	2	2	1	1	0	1	0	0	0	1	1	0	0	0	0	4	4	3	3	3	3	3	1	2
1511	20	2	2	1	13	1	1	0	0	3	1	0	0	4	1	2	5	2	1	1	1	1	0	0	0	1	1	1	1	0	1	1	1	1	1	0	0	1	1	0	4	4	2	2	3	2	3	0	1
1512	20	2	1	1	12	1	1	0	0	2	1	0	0	3	0	2	5	2	1	1	1	1	1	1	1	1	2	1	1	1	1	1	0	1	1	1	1	1	1	1	4	4	3	2	2	3	2	0	1
1513	21	2	2	1	14	1	1	0	0	5	1	1	0	3	0	2	5	1	1	1	1	1	1	1	1	2	2	1	1	1	1	1	0	1	1	0	0	1	1	0	5	5	2	2	3	3	3	0	2
1514	20	2	2	1	12	1	1	0	0	5	1	0	0	4	0	2	5	2	1	0	1	1	1	1	1	1	2	1	1	1	1	1	0	1	1	1	1	1	1	0	4	4	3	3	3	3	3	0	1
1515	20	2	2	1	15	1	1	0	0	3	1	1	0	5	1	2	5	2	1	1	1	0	0	0	0	2	2	1	1	1	0	0	0	1	1	1	0	0	0	0	5	5	3	3	3	3	3	0	2
1516	21	2	2	1	13.4036	1	1	0	0	3	1	1	0	4	0	2	5	3	1	1	1	1	1	1	1	1	1	1	1	1	1	1	0	1	1	1	1	1	1	0	3	3	3	3	3	3	3	0	1
1517	20	2	1	1	13.4036	1	1	0	0	2	1	1	0	4	0	2	5	3	0	1	1	1	1	1	1	2	2	1	1	1	1	0	0	1	1	0	0	1	1	0	4	4	2	2	3	3	2	0	2
1518	21	1	2	1	14	1	1	0	0	3	1	0	0	4	1	2	5	2	1	1	1	1	1	1	1	1	1	0	0	0	0	0	1	0	0	0	0	0	0	1	3	3	3	2	3	3	3	0	1
1519	19	2	2	1	15	1	1	0	0	3	1	0	0	3	0	2	5	1	0	1	0	1	1	1	1	0	1	1	1	1	1	0	0	1	1	1	1	0	0	1	5	5	3	3	3	3	3	0	1
1520	20	2	2	1	15	1	1	0	0	5	1	0	0	3	0	2	5	1	1	1	1	0	0	1	1	2	2	1	1	1	1	1	0	1	0	0	0	0	0	0	5	5	3	3	3	3	3	0	2
1521	19	2	1	1	12	1	1	0	0	1	1	0	0	5	1	2	5	2	1	1	1	0	1	0	1	1	1	0	0	1	1	1	0	0	0	0	1	0	0	0	5	5	3	3	3	3	3	0	1
1522	19	2	1	1	13	1	1	0	0	2	2	0	0	4	0	2	5	2	1	1	1	1	1	1	1	2	2	1	1	1	1	1	0	1	1	1	1	0	0	0	5	5	3	3	3	3	3	0	2
1523	21	2	1	1	13	1	1	0	1	2	2	1	0	5	1	2	5	3	1	1	1	1	1	1	1	2	2	1	1	1	1	1	0	1	1	1	1	1	1	0	5	5	3	3	3	3	3	0	2
1524	21	2	2	1	13	1	1	0	0	3	1	0	0	4	1	2	5	2	0	0	1	0	0	1	1	2	2	1	0	0	1	1	0	1	1	1	1	0	0	0	5	5	3	3	3	3	3	0	2
1525	20	2	2	1	13	1	1	0	0	1	2	0	0	4	0	2	5	1	0	1	1	1	0	0	0	1	2	1	1	1	1	1	0	1	1	1	1	0	0	0	5	5	1	2	2	2	2	0	1
1526	21	2	1	1	13	1	1	0	0	2	2	0	0	3	0	2	5	1	0	0	1	1	1	1	1	1	1	1	1	1	1	1	1	1	1	1	1	1	1	1	5	5	4	3	3	4	3	0	1
1527	20	2	1	1	12	1	1	0	0	2	1	0	0	5	0	2	5	2	1	1	1	1	1	0	1	2	2	1	1	1	1	1	0	1	1	0	0	1	1	0	5	5	2	2	2	2	2	0	2
1528	19	2	2	1	16	1	1	0	0	3	1	0	0	4	0	2	5	1	0	0	0	1	0	0	0	1	1	0	0	0	0	0	1	0	0	1	1	1	0	0	4	4	2	2	3	3	3	0	1
1529	21	2	2	1	14	1	1	0	0	5	1	0	0	4	0	2	5	1	0	1	1	1	1	0	0	2	2	1	1	1	0	1	0	1	0	0	1	0	0	0	5	5	3	3	3	3	3	0	1
1530	20	2	2	1	12	1	1	0	0	3	1	1	0	4	0	2	5	2	1	1	1	1	1	1	1	1	2	1	1	1	1	0	0	1	1	1	0	1	0	0	5	4	2	2	3	2	2	0	1
1531	26	2	2	1	13	1	1	0	0	3	1	1	0	4	0	4	4	1	1	1	1	1	1	1	1	2	2	1	1	1	1	1	0	1	1	1	1	1	1	0	4	4	3	1	1	1	2	0	2
1532	19	2	2	1	14	1	1	0	0	3	1	0	0	4	0	2	5	2	0	1	1	1	0	0	0	2	2	1	1	0	1	0	0	1	0	0	1	1	1	0	5	5	3	3	2	3	3	0	2
1533	20	2	1	1	14	1	1	0	0	4	2	1	0	4	0	2	5	3	1	1	1	1	1	1	1	2	2	1	1	1	1	1	0	1	1	1	0	1	1	0	4	4	3	3	3	3	3	0	1
1534	20	2	1	1	12	1	1	0	0	5	1	1	0	3	1	2	5	3	1	1	1	1	1	1	1	2	2	1	1	1	1	1	0	1	1	1	1	1	1	0	4	4	2	2	2	2	2	0	2
1535	20	2	2	1	13	1	1	0	0	3	1	1	0	4	0	2	5	2	1	1	1	1	1	1	1	2	2	1	1	1	1	1	1	1	1	1	1	1	1	1	5	5	1	1	1	1	1	0	1
1536	19	2	2	1	14	1	1	0	0	2	1	0	0	4	0	2	5	2	0	1	0	1	0	0	0	1	1	0	0	1	1	0	0	0	1	0	0	1	0	0	4	4	3	2	2	2	2	0	2
1537	21	2	2	1	13.4036	1	1	0	0	5	1	0	0	5	0	2	5	2	1	0	1	1	1	0	0	2	2	0	1	1	1	1	0	1	0	1	1	1	1	0	5	5	3	3	3	3	3	0	1
1538	19	2	1	1	13.4036	1	1	0	1	2	1	0	0	5	0	2	5	3	0	0	0	0	1	0	0	1	1	0	0	1	0	0	0	1	0	0	0	0	0	0	4	4	2	2	2	2	2	0	2
1539	19	2	2	1	13	1	1	0	0	5	1	0	0	4	0	2	5	2	0	0	0	1	0	1	1	1	1	0	1	1	0	0	0	1	1	1	0	0	0	0	4	4	2	2	2	3	3	0	2
1540	21	2	2	1	14	1	1	0	0	2	1	0	0	4	0	2	5	1	0	0	0	1	1	0	1	2	2	1	1	1	1	1	0	1	1	1	1	1	1	0	4	4	3	3	3	3	3	0	1
1541	29	2	1	1	14	1	1	0	0	2	1	0	0	3	0	4	6	3	1	1	1	1	1	1	1	2	2	1	1	1	1	1	1	1	1	1	1	1	1	1	3	3	3	3	3	3	3	0	2
1542	20	2	1	1	12	1	1	0	0	2	1	0	0	4	0	2	5	2	1	1	1	1	0	0	0	1	1	0	1	0	0	0	0	0	0	0	0	0	0	1	5	5	3	2	3	3	3	0	1
1543	21	2	1	1	13.4036	1	1	0	0	5	0	1	0	3	0	4	4	1	0	0	0	0	0	0	1	1	1	0	0	1	0	0	0	1	1	1	1	0	0	0	4	3	3	3	3	3	3	0	1
1544	21	2	1	1	11	1	1	0	0	2	1	1	0	4	1	2	5	2	1	1	1	1	1	1	1	2	2	1	1	1	1	1	0	1	1	1	1	1	1	0	4	4	3	3	3	3	3	0	2
1545	21	2	2	1	12	1	1	0	0	2	1	1	0	3	0	2	5	1	1	1	0	0	0	0	0	2	2	1	1	1	1	1	1	1	1	0	0	1	1	0	2	2	2	2	2	2	2	0	1
1546	20	2	2	1	14	1	1	0	0	3	1	1	0	4	0	2	5	1	0	1	1	0	0	0	1	0	0	0	1	1	1	1	0	1	1	1	1	0	0	0	5	5	1	2	2	2	2	0	1
1547	18	2	2	1	13	1	1	0	0	2	1	0	0	4	0	2	5	2	1	1	1	1	1	0	1	1	1	1	1	1	1	1	0	1	0	0	1	1	1	0	4	4	2	2	2	3	2	0	1
1548	20	2	2	1	13	1	1	0	0	2	1	0	0	5	1	2	5	1	1	1	1	1	1	1	1	2	2	1	1	1	1	1	0	1	0	0	0	1	0	0	4	4	3	2	3	3	3	0	1
1549	61	2	1	2	14	2	4	0	0	1	1	0	0	3	0	1	4	3	1	1	1	1	1	0	0	2	2	1	1	1	1	1	0	1	1	1	1	1	0	0	4	4	3	3	3	3	3	0	4
1550	20	2	2	1	12	1	1	0	0	3	1	0	0	4	0	2	5	2	0	1	0	0	1	0	1	2	2	1	1	0	0	1	0	1	0	0	1	1	0	0	4	4	3	3	3	3	3	0	2
1551	21	2	2	1	13	1	1	0	0	2	1	0	0	3	0	2	5	1	0	0	0	1	1	0	1	1	1	1	1	1	1	0	0	1	0	1	1	0	0	0	4	4	3	3	3	3	3	0	1
1552	21	2	2	1	15	1	1	0	0	3	1	0	0	4	0	2	5	2	0	1	1	0	1	1	0	1	1	1	1	0	1	1	0	1	1	1	1	1	0	0	5	5	3	3	3	3	3	0	1
1553	21	2	1	1	13	1	1	0	0	2	1	0	0	3	0	2	5	3	0	1	1	1	1	0	0	1	1	1	1	1	0	0	0	1	1	0	0	1	0	0	4	4	3	2	2	2	2	0	2
1554	31	2	1	2	15	1	2	0	0	2	0	0	0	5	0	4	5	3	0	1	0	1	1	0	1	2	0	1	1	1	1	0	0	1	1	1	1	1	1	1	5	4	2	3	3	3	3	0	2
1555	26	2	2	1	14	1	1	0	0	5	1	0	0	3	0	3	4	1	1	1	1	1	1	1	1	1	1	1	1	1	1	1	0	1	1	1	1	1	1	0	4	4	2	2	2	3	3	0	2
1556	21	2	2	1	14	1	1	0	0	5	1	1	0	3	0	2	5	3	0	1	0	1	1	0	0	0	2	1	1	1	1	1	0	1	1	1	1	0	0	0	4	4	2	2	2	2	2	0	2
1557	19	2	2	1	14	1	1	0	0	2	2	0	0	4	1	2	5	2	1	1	1	1	1	1	1	1	2	1	1	1	1	1	0	1	1	1	1	1	1	0	5	5	3	3	3	3	3	0	2
1558	19	1	2	1	15	1	1	0	0	2	1	1	0	4	0	2	5	2	0	1	1	0	0	0	1	2	2	1	1	0	0	0	1	1	0	1	1	1	0	0	5	4	3	3	3	3	3	0	1
1559	20	2	2	1	14	1	1	0	0	3	1	0	0	4	0	2	5	2	1	1	1	1	1	1	1	2	2	1	0	0	0	0	0	1	0	0	0	0	0	0	5	5	2	3	2	2	2	0	1
1560	21	2	2	1	14	1	1	0	0	2	1	0	0	3	0	2	5	1	1	1	1	1	1	1	1	2	2	1	1	1	1	1	1	1	1	1	1	1	1	1	5	5	3	3	3	3	3	0	2
1561	20	2	2	1	16	1	1	0	0	5	1	1	0	5	0	2	5	1	1	1	1	0	0	1	1	2	2	1	1	1	1	1	0	1	1	1	1	1	1	0	5	5	3	3	3	3	2	0	2
1562	20	2	2	1	12	1	1	0	0	3	1	0	0	3	0	2	5	2	0	1	1	0	1	0	0	1	1	0	1	0	1	1	0	1	1	1	1	0	0	0	4	4	2	2	2	3	3	0	1
1563	22	2	2	1	14	1	1	0	0	3	1	1	0	4	1	2	5	1	0	1	0	1	1	0	1	2	2	1	1	1	1	1	0	1	0	1	1	1	0	0	4	4	2	3	2	3	2	0	2
1564	23	2	1	1	15	1	1	0	0	2	0	0	0	3	0	4	4	1	0	0	0	0	0	1	0	2	2	1	1	0	0	0	0	1	0	0	0	0	0	0	1	1	1	1	1	1	1	1	4
1565	42	2	1	2	12	1	3	0	0	2	1	1	0	4	0	3	5	3	1	1	1	0	0	1	1	1	1	1	1	1	1	0	0	1	1	1	1	1	1	0	4	4	2	3	3	3	3	0	2
1566	32	2	1	2	12	1	3	0	0	2	1	1	0	4	1	3	6	3	0	0	1	1	1	1	0	2	2	1	1	1	1	1	0	0	1	0	0	1	1	0	5	5	4	3	3	3	3	1	4
1567	23	2	1	1	13	1	1	0	0	2	1	0	0	5	1	4	4	2	0	1	1	0	1	1	1	0	0	1	0	0	0	0	0	0	1	0	0	1	1	0	4	4	3	3	3	3	3	0	2
1568	19	2	2	1	14	1	1	0	0	3	1	1	0	4	1	2	5	1	0	0	1	1	1	0	0	1	1	1	0	0	0	0	0	1	1	0	0	1	0	0	4	4	3	3	3	3	3	0	2
1569	22	1	1	1	13	1	1	0	0	3	1	1	0	3	1	2	5	3	1	1	1	1	1	1	1	2	2	1	1	1	1	1	1	1	1	1	1	1	1	1	3	3	3	3	3	3	3	0	2
1570	26	2	1	2	12	1	2	1	0	2	1	0	0	4	0	4	6	3	1	1	1	1	1	1	1	2	2	1	1	1	1	1	0	1	1	1	1	1	1	0	5	4	2	3	3	3	2	0	2
1571	20	2	2	1	12	1	1	0	0	2	2	1	0	4	0	2	5	2	1	1	1	1	1	1	1	2	2	1	1	1	1	1	0	1	1	0	0	0	0	0	4	4	3	3	3	3	3	0	1
1572	22	2	2	1	15	1	1	0	0	3	1	1	0	4	0	4	4	1	1	0	1	1	1	1	1	2	0	1	1	1	1	1	0	1	1	1	1	0	0	0	4	4	3	2	3	2	2	0	2
1573	18	2	2	1	15	1	1	0	0	3	1	0	0	4	0	2	5	2	0	1	0	1	0	0	1	2	2	0	1	1	0	0	0	1	0	1	0	0	0	0	4	4	2	2	2	3	2	0	1
1574	20	2	2	1	14	1	1	0	0	3	1	0	0	3	0	2	5	1	1	1	1	1	1	1	1	1	2	1	1	1	1	1	0	1	1	1	1	1	1	0	4	4	2	2	2	3	2	0	1
1575	22	2	1	1	16	1	1	0	0	2	1	1	0	4	1	4	4	2	1	1	1	1	1	1	1	2	2	1	1	1	1	0	0	1	1	1	1	0	0	0	4	4	3	3	3	3	3	0	2
1576	19	2	2	1	11	1	1	0	0	3	1	0	0	4	1	2	5	3	0	1	1	1	0	0	1	2	2	1	1	0	1	1	0	1	1	1	0	1	1	0	5	5	3	3	3	3	3	0	1
1577	28	1	2	2	12	1	2	0	0	2	1	1	0	4	0	4	5	2	1	1	1	1	1	1	1	2	2	1	1	1	1	1	0	1	1	1	1	1	1	1	5	5	3	3	3	3	2	0	1
1578	19	2	2	1	13	1	1	0	0	3	1	0	0	4	0	2	5	1	0	1	0	0	1	1	0	2	2	1	1	1	1	1	0	1	1	0	0	1	1	0	4	4	2	2	2	2	3	0	1
1579	20	2	2	1	14	1	1	0	0	3	2	0	0	4	0	2	5	3	1	1	1	1	1	1	1	1	1	0	1	1	1	0	1	0	0	1	1	1	1	0	4	4	2	2	2	3	2	0	1
1580	18	2	2	1	13	1	1	0	0	3	1	0	0	4	0	2	5	2	1	1	1	1	1	1	1	1	1	1	1	1	1	1	1	1	1	1	1	0	1	1	4	4	2	2	2	3	2	0	1
1581	34	2	2	2	14	1	4	1	0	3	1	1	0	4	0	2	2	2	0	0	1	1	1	1	0	2	2	0	1	1	1	1	0	1	0	1	1	0	0	0	5	5	3	4	3	3	3	0	4
1582	20	2	1	1	13	1	1	0	0	2	1	0	0	3	0	2	5	2	1	1	1	1	1	1	1	1	2	0	1	1	1	1	0	1	1	1	1	1	1	0	5	5	4	4	4	4	4	0	1
1583	21	2	2	1	12	1	1	0	0	3	0	1	0	5	1	4	4	1	0	1	1	1	0	0	0	2	2	1	1	1	1	1	1	1	1	1	1	1	1	1	4	4	3	3	3	3	3	1	2
1584	26	2	1	1	13	1	1	0	0	2	1	0	0	3	0	3	6	2	0	1	0	0	1	0	0	2	2	1	1	1	1	1	0	1	0	0	0	0	0	0	5	4	3	3	3	3	3	0	2
1585	22	2	2	1	15	1	1	0	0	3	1	1	0	4	0	2	5	2	0	0	1	0	1	0	1	1	1	1	1	1	1	1	1	1	1	1	1	1	1	1	5	5	4	4	3	3	3	0	1
1586	49	2	1	1	11	2	3	0	0	2	1	1	0	4	0	3	5	2	0	1	1	0	0	1	0	2	1	0	1	1	0	1	1	1	1	1	1	0	0	1	4	4	2	2	2	3	2	0	4
1587	20	2	2	1	12	1	1	0	0	2	1	0	0	4	0	2	5	1	1	0	1	0	1	0	1	2	2	1	1	1	1	1	0	1	1	0	0	1	0	0	5	5	2	2	2	2	2	0	2
1588	20	2	2	1	13	1	1	0	0	3	2	0	0	5	0	2	5	3	0	1	0	0	1	0	0	1	1	1	1	1	1	1	1	1	0	0	1	1	0	0	4	4	2	2	2	2	2	0	1
1589	20	2	2	1	13	1	1	0	0	3	1	1	0	5	0	2	4	2	0	0	0	1	1	0	1	2	2	1	1	0	1	1	0	1	1	1	1	1	1	0	5	5	4	4	3	4	4	0	2
1590	20	2	2	1	12	1	1	0	0	3	1	0	0	5	0	2	4	1	1	1	1	1	1	1	1	2	2	1	1	1	1	1	0	1	1	1	1	1	0	0	4	4	3	3	3	3	3	0	1
1591	22	2	2	1	16	1	1	0	0	5	1	0	0	4	1	2	4	1	1	1	1	1	1	1	1	1	1	1	1	1	1	1	0	1	1	1	1	1	1	0	5	5	2	3	2	3	3	1	2
1592	20	2	2	1	14	1	1	0	0	5	1	1	0	4	0	2	5	1	1	1	1	1	1	1	1	2	2	1	1	1	1	1	1	1	1	1	1	1	0	0	4	4	2	3	3	3	3	0	1
1593	21	2	2	1	12	1	1	0	0	3	1	1	1	4	1	2	4	1	1	0	1	1	0	0	1	2	2	1	0	1	1	1	0	1	0	0	0	1	0	0	5	5	3	3	2	3	3	0	1
1594	20	2	1	1	12	1	1	0	0	3	1	2	0	4	1	2	4	2	0	0	1	0	0	0	1	0	2	1	1	0	1	0	0	1	1	0	1	0	0	0	5	5	3	3	3	3	2	0	2
1595	21	2	2	1	12	1	1	0	0	5	1	0	0	3	0	2	4	1	0	1	0	1	0	1	1	1	2	1	1	1	1	0	0	1	1	1	1	0	0	0	4	4	3	3	3	3	3	1	2
1596	21	2	2	1	13	1	1	0	1	2	1	0	0	4	1	2	4	1	1	1	0	0	0	1	1	1	1	1	0	0	1	1	0	1	0	1	1	0	0	0	5	5	4	4	4	4	3	0	2
1597	20	2	2	2	13	1	1	0	0	3	1	0	0	5	1	2	4	1	1	1	1	1	1	1	1	2	2	1	1	1	1	1	0	1	1	1	1	1	1	0	4	4	3	3	2	2	2	0	4
1598	21	2	2	1	12	1	1	0	0	3	1	0	0	4	1	2	4	1	1	1	0	1	1	0	1	2	2	1	1	0	1	0	0	1	1	0	0	0	1	1	4	4	3	3	2	2	2	0	2
1599	20	2	2	1	12	1	1	0	0	3	1	0	0	4	0	2	5	1	0	1	1	1	0	0	0	1	1	0	0	1	1	0	0	1	0	0	0	1	1	0	4	4	3	3	3	3	3	0	2
1600	21	2	2	1	16	1	1	1	0	3	1	0	0	4	0	2	5	2	1	0	1	0	1	0	1	2	2	0	0	1	0	0	0	1	0	0	1	0	0	0	4	4	2	2	3	3	3	0	1
1601	22	2	2	1	12	1	1	0	0	3	1	0	0	3	0	2	4	1	1	1	1	1	1	1	1	2	2	1	1	1	1	1	1	1	1	1	1	1	1	1	4	4	3	3	3	3	3	0	2
1602	22	2	2	1	10	1	1	0	0	3	1	0	0	4	0	2	4	1	0	1	0	0	1	0	0	2	2	0	0	1	1	0	0	1	0	1	1	0	0	0	5	5	3	2	2	3	2	0	1
1603	20	2	2	1	13.4036	1	1	0	0	5	1	1	0	3	1	2	4	1	0	1	1	0	0	0	1	2	2	0	0	0	0	0	1	1	0	0	0	0	0	0	4	4	2	3	2	3	2	0	2
1604	20	2	2	1	13.4036	1	1	0	0	3	1	1	0	5	1	2	4	2	1	0	1	1	1	1	1	2	2	1	1	0	1	1	0	1	1	1	1	0	0	0	5	5	1	2	2	2	2	0	2
1605	22	2	2	1	13	1	1	0	0	3	1	0	0	4	1	3	4	1	1	1	0	0	0	1	1	2	2	0	0	0	1	0	0	1	0	0	0	0	0	0	1	1	1	1	1	1	1	0	4
1606	20	2	2	1	12	1	1	0	0	3	0	1	0	4	0	2	4	1	1	1	1	1	1	1	1	2	2	0	0	0	1	0	0	1	0	0	0	0	0	0	4	3	1	1	1	1	1	0	1
1607	50	2	1	2	15	1	3	0	0	2	0	0	0	4	0	4	5	2	1	1	1	1	1	1	1	2	2	1	1	1	1	1	1	1	1	1	1	1	1	1	4	4	3	3	3	3	3	0	2
1608	19	2	1	1	12	1	1	0	0	2	1	1	0	4	0	2	5	3	0	1	1	1	0	0	0	1	1	0	0	1	0	1	1	0	0	1	1	1	0	0	1	1	3	3	3	3	3	0	1
1609	20	2	2	1	12	1	1	0	0	3	1	0	0	4	1	2	4	2	1	1	1	1	1	1	1	2	2	1	1	1	1	0	0	1	1	1	1	1	0	0	5	5	2	3	3	3	3	0	2
1610	19	2	2	1	13.4036	1	1	0	0	3	2	0	0	4	0	2	5	2	1	1	1	0	0	1	0	1	2	1	1	1	1	1	0	0	1	0	1	0	0	0	5	5	2	3	3	3	3	0	1
1611	21	2	1	1	13	1	1	0	0	2	1	0	0	3	1	2	5	2	1	1	1	1	1	1	1	2	2	1	0	0	1	1	0	1	1	0	0	1	1	0	4	4	2	3	3	3	3	0	2
1612	22	2	2	1	14	1	1	0	0	3	1	0	0	4	0	2	5	1	0	0	0	1	0	0	0	1	1	0	1	0	0	0	0	1	1	1	1	0	0	0	4	4	3	3	3	3	3	0	1
1613	30	2	1	1	14	1	1	0	0	2	2	1	0	4	0	3	6	3	1	1	1	1	1	1	1	2	2	1	1	1	1	0	1	1	1	1	1	1	1	1	5	5	4	2	2	3	3	0	4
1614	21	2	2	1	13.4036	1	1	0	0	3	1	0	0	4	0	2	5	3	0	0	0	0	1	1	0	1	1	1	0	1	1	0	0	1	0	0	0	1	0	0	4	4	1	2	3	1	2	0	1
1615	19	2	2	1	14	1	1	0	0	3	2	0	0	4	0	2	5	1	1	1	1	1	1	1	1	1	1	1	1	1	1	1	0	1	1	1	1	1	1	0	5	5	2	2	2	3	2	0	1
1616	44	1	2	2	13	1	3	0	0	3	1	0	0	3	0	1	2	2	1	1	1	0	1	1	1	1	1	1	1	1	0	1	1	1	0	1	1	1	0	1	4	4	2	3	2	3	2	0	2
1617	20	2	2	1	14	1	1	0	0	3	1	0	0	4	0	2	5	2	0	0	1	1	1	0	1	2	2	1	0	1	1	1	0	1	1	0	0	1	1	0	4	4	2	2	2	2	2	0	4
1618	20	2	2	1	12	1	1	0	0	3	1	0	0	3	0	2	5	1	1	1	1	1	0	0	0	2	1	1	1	0	0	0	0	1	1	0	0	1	0	0	4	4	3	3	3	3	3	0	2
1619	50	1	1	2	14	2	3	0	0	2	1	0	0	4	1	3	4	2	0	1	1	1	1	1	0	2	0	1	1	1	1	1	0	1	1	1	1	1	0	0	4	4	3	2	2	2	3	0	2
1620	21	2	2	1	12	1	1	1	0	3	1	0	0	3	0	2	4	1	1	1	1	1	0	1	1	2	0	1	1	1	1	1	0	1	1	1	1	1	1	0	5	5	4	4	4	4	3	1	3
1621	45	2	1	2	13	1	4	0	0	2	1	1	0	4	0	4	4	2	0	1	1	1	1	1	1	2	2	1	1	1	1	1	0	1	1	0	1	1	0	0	5	5	3	3	3	3	3	0	2
1622	19	2	2	1	14	1	1	0	0	5	1	1	0	4	0	2	5	1	1	1	1	1	1	1	1	1	1	1	1	1	1	0	0	1	0	0	1	0	0	0	4	4	3	3	2	2	3	0	2
1623	20	2	2	1	12	1	1	0	0	3	1	0	0	4	0	2	5	2	1	1	1	1	1	1	1	1	1	0	0	0	0	0	1	1	0	0	1	0	0	0	5	4	2	2	2	2	2	0	1
1624	21	2	1	1	12	1	1	0	0	2	1	0	0	3	0	2	4	2	0	1	0	1	0	0	1	2	2	1	0	1	1	0	1	1	0	0	1	0	0	0	4	4	4	4	3	3	3	0	1
1625	19	2	2	1	13	1	1	0	0	2	1	0	0	4	0	2	5	2	1	1	1	1	1	1	1	2	2	1	1	1	1	1	0	1	0	1	1	1	1	0	5	5	3	3	3	3	2	0	2
1626	21	2	1	1	10	1	1	0	0	2	1	1	0	3	0	2	5	2	0	0	1	1	1	0	0	2	2	1	1	1	1	1	0	1	1	1	0	0	1	0	5	5	3	3	3	3	3	0	1
1627	21	2	2	1	16	1	1	0	0	3	1	0	0	4	1	2	4	1	1	1	1	1	1	1	1	2	2	1	1	1	1	1	1	1	1	1	1	0	0	0	4	4	3	1	3	3	3	0	2
1628	21	2	2	1	13.4036	2	1	0	0	3	1	1	0	4	0	2	5	2	1	1	1	1	1	1	1	2	2	1	1	1	1	1	0	1	0	1	0	0	0	0	2	2	3	3	3	3	3	0	1
1629	19	2	2	1	15	1	1	0	0	2	1	0	0	3	0	2	5	1	0	1	1	0	0	1	0	1	1	1	1	0	1	0	0	1	0	1	1	1	0	0	5	5	2	2	2	3	3	0	1
1630	55	2	1	2	16	2	3	0	0	2	2	1	0	5	0	1	2	2	0	0	0	0	0	0	1	0	1	1	1	0	0	0	0	1	0	1	1	0	0	0	5	5	4	4	3	3	3	0	2
1631	22	2	2	1	13.4036	1	1	0	0	3	1	0	0	5	0	2	4	1	1	1	1	1	1	1	1	2	2	1	1	1	1	0	0	1	1	1	1	1	0	0	5	5	2	2	2	3	2	0	2
1632	23	2	1	1	13.4036	1	1	0	0	2	1	1	0	4	1	4	5	2	0	0	1	1	1	0	1	1	2	1	1	1	1	1	0	1	1	1	1	1	0	0	5	5	3	2	2	2	2	0	2
1633	22	2	2	1	15	1	1	0	0	3	2	1	0	3	0	2	5	1	1	0	1	0	1	0	1	2	2	1	1	0	1	1	0	1	1	1	1	0	0	0	4	4	2	3	2	3	2	0	2
1634	19	2	2	1	14	1	1	0	0	1	1	0	0	4	0	2	5	2	1	1	1	1	1	0	0	1	2	1	1	1	0	0	0	1	0	1	0	0	0	0	4	4	2	2	2	2	2	0	1
1635	20	2	2	1	13	1	1	0	0	1	0	0	0	5	1	2	5	2	1	1	1	1	1	1	1	2	2	1	1	1	1	1	0	1	0	0	0	1	1	0	5	5	3	3	4	4	4	0	1
1636	19	2	2	1	14	1	1	0	0	5	1	0	0	5	0	2	5	3	1	1	1	1	1	1	1	2	2	1	1	1	1	1	1	1	1	1	1	1	1	1	5	5	3	3	3	3	3	0	1
1637	24	2	2	1	13	1	1	0	0	2	0	0	0	5	1	4	4	3	0	0	0	0	0	0	1	2	2	1	1	1	1	0	0	1	1	1	1	0	0	0	5	5	3	3	3	2	3	1	4
1638	19	2	2	1	14	1	1	0	0	2	2	0	0	4	0	2	5	2	1	1	1	1	1	0	1	2	2	1	1	1	1	1	1	1	1	1	1	1	1	1	5	5	4	4	4	4	4	0	1
1639	21	2	2	1	13	1	1	0	1	3	1	1	1	3	0	2	4	1	0	0	1	0	1	1	0	2	2	0	0	0	1	0	0	1	0	0	0	1	0	0	3	3	3	3	3	3	3	0	1
1640	21	2	2	1	13	1	1	0	0	3	1	0	0	3	0	2	5	1	0	1	0	0	0	1	0	2	2	1	0	0	1	0	0	1	0	1	0	0	0	0	4	4	2	2	2	3	2	0	1
1641	19	2	2	1	12	1	1	0	0	5	1	0	0	3	0	2	5	2	1	0	1	0	1	1	0	2	2	1	0	0	0	0	0	1	1	1	1	1	0	0	5	5	2	2	2	2	2	0	1
1642	48	2	1	1	11	1	3	1	0	1	1	0	0	5	1	4	5	2	1	1	1	1	0	0	1	2	2	0	0	1	1	1	0	1	1	1	1	1	0	0	5	5	4	4	4	4	4	1	3
1643	19	2	2	1	15	1	1	0	0	2	2	0	0	4	0	2	5	2	1	1	1	0	1	0	0	2	2	1	1	1	1	0	0	1	1	0	1	1	0	0	5	5	2	2	2	3	3	0	2
1644	19	2	2	1	14	1	1	0	0	3	1	0	0	3	0	2	5	2	0	1	0	1	0	0	0	2	2	0	1	0	1	0	0	1	0	1	1	0	0	0	4	4	2	2	2	3	2	0	2
1645	19	2	2	1	13.4036	1	1	0	0	3	1	0	0	3	0	2	5	2	1	1	1	1	1	1	1	2	2	1	1	0	0	1	0	1	0	0	1	0	0	0	4	4	2	2	2	2	2	0	1
1646	20	2	2	1	15	1	1	0	0	3	1	0	0	3	0	2	5	1	0	1	0	0	0	1	0	1	1	0	0	1	1	1	0	0	1	0	0	0	0	0	4	4	2	3	2	3	2	0	1
1647	18	2	2	1	12	1	1	1	0	3	2	0	0	3	1	2	5	1	0	1	0	1	0	0	1	1	0	0	1	0	1	0	0	1	0	0	0	0	0	0	5	5	2	2	2	2	2	1	4
1648	21	2	1	1	14	1	1	0	0	2	2	1	0	3	1	2	5	1	1	1	1	1	0	1	1	2	2	1	1	1	1	1	1	1	1	1	1	1	1	1	4	4	3	2	2	2	2	0	2
1649	21	2	2	1	12	1	1	0	0	5	1	0	0	3	0	2	5	1	0	0	1	0	1	0	0	2	2	1	1	1	1	1	0	1	1	0	0	0	0	0	4	4	3	2	2	3	2	0	2
1650	27	2	1	1	13.4036	1	1	1	0	2	1	1	0	3	1	4	5	2	0	0	0	0	1	1	1	2	0	0	1	1	1	1	0	1	1	1	0	0	0	0	5	5	3	3	2	3	3	0	2
1651	21	2	1	1	14	2	1	0	1	2	2	1	0	3	1	2	5	3	1	1	1	1	1	1	1	1	2	1	1	1	1	1	1	1	1	1	1	1	1	1	5	5	1	1	2	3	3	0	4
1652	20	2	2	1	15	1	1	0	0	3	2	0	0	5	0	2	5	1	0	0	1	1	1	0	0	1	1	1	1	1	1	1	0	1	0	0	0	1	1	0	5	5	4	4	4	4	4	0	4
1653	20	2	2	1	13.4036	1	1	0	1	3	1	0	0	1	0	2	5	1	1	0	0	0	1	0	0	2	2	0	1	1	0	1	0	1	0	1	1	1	1	0	4	4	2	2	2	2	2	0	1
1654	21	2	2	1	15	1	1	0	0	3	1	1	0	4	0	2	5	3	1	1	1	1	0	1	1	1	2	1	1	1	1	1	0	1	1	1	1	1	1	0	5	5	2	2	1	1	2	0	1
1655	22	2	1	1	13	1	1	0	0	2	1	1	0	4	1	2	5	2	1	0	1	0	0	1	1	2	2	1	1	1	1	1	0	1	1	1	1	0	1	0	4	4	3	3	2	3	2	0	2
1656	18	2	2	1	12	1	1	0	0	3	1	0	0	3	0	2	5	2	0	1	0	0	1	0	0	2	2	1	1	1	1	1	0	1	1	0	0	1	0	0	4	4	3	3	3	3	3	0	1
1657	22	2	2	1	12	1	1	0	0	5	2	1	0	4	1	2	5	2	0	1	0	0	1	1	1	1	1	1	1	1	1	0	0	1	1	0	0	0	0	0	4	4	2	2	3	3	2	0	1
1658	20	2	2	1	13	1	1	0	0	3	1	0	0	4	0	2	5	1	0	1	0	1	0	0	1	2	2	1	1	1	1	1	0	1	1	1	1	1	0	0	5	5	2	2	3	3	3	0	2
1659	46	2	1	2	16	2	3	0	0	2	1	0	0	4	1	4	4	3	0	0	1	1	1	0	1	2	2	1	1	0	1	1	0	1	1	1	1	1	0	0	5	5	3	3	3	3	3	0	2
1660	22	2	2	1	13	1	1	0	0	3	1	0	0	2	0	2	5	2	1	1	1	1	1	1	1	2	2	1	1	1	1	1	0	1	1	1	1	0	0	0	4	4	3	3	3	3	2	0	1
1661	21	2	1	1	13	1	1	0	0	2	1	0	0	3	1	2	3	3	1	1	1	0	1	1	1	2	2	1	1	1	1	1	1	1	1	1	1	0	0	0	5	5	3	3	3	3	3	0	2
1662	27	2	2	2	15	1	2	0	0	2	1	1	0	3	0	4	3	2	0	0	0	1	1	1	1	2	1	0	1	1	1	1	0	1	1	1	1	1	1	0	5	5	2	2	2	2	2	0	1
1663	21	2	2	1	12	1	1	0	1	3	1	0	0	4	0	2	5	2	1	1	1	1	1	1	1	2	2	1	1	1	1	1	0	1	1	1	1	1	1	0	5	5	2	3	3	3	3	0	2
1664	21	2	1	1	12	1	1	0	0	2	1	0	0	4	0	2	5	2	1	1	1	0	0	0	1	2	2	1	0	0	0	0	0	1	1	1	1	1	1	1	4	4	2	2	2	3	2	0	1
1665	21	2	2	1	12	1	1	0	0	2	1	1	0	3	0	2	5	1	1	0	1	0	1	1	1	1	2	1	1	1	1	0	0	1	1	0	0	0	0	0	4	5	2	2	2	2	2	0	2
1666	20	2	2	1	12	1	1	0	0	3	1	0	0	3	1	2	5	2	1	1	1	0	1	1	1	2	2	1	1	1	1	1	0	1	1	1	1	1	1	0	5	5	2	3	3	3	3	0	2
1667	22	2	2	1	13	1	1	0	0	3	2	0	0	5	0	2	5	2	1	1	1	1	1	1	1	2	2	1	1	1	1	1	0	1	1	1	1	1	1	0	5	5	3	3	2	2	3	0	2
1668	19	2	1	1	13	1	1	0	0	2	1	1	0	4	1	2	5	3	1	1	0	0	0	0	0	1	2	1	1	0	1	0	0	1	1	1	1	1	0	0	5	5	3	3	3	3	3	0	2
1669	19	2	1	1	12	1	1	0	0	2	1	0	0	5	0	2	5	2	0	1	1	1	0	1	1	2	2	1	1	1	1	0	0	1	1	1	1	1	1	0	5	4	2	2	2	2	2	0	1
1670	38	2	1	2	13	1	4	1	0	2	1	0	0	3	0	3	4	2	0	1	1	1	1	0	0	2	2	1	1	1	1	1	1	1	1	0	0	1	1	1	5	5	4	4	4	4	4	1	3
1671	21	2	2	1	14	1	1	0	0	3	1	0	0	5	0	2	5	2	1	0	0	0	0	0	0	1	1	1	0	0	0	0	1	1	1	0	0	0	0	0	5	5	3	3	3	3	3	0	1
1672	19	2	2	1	14	1	1	0	0	3	0	1	0	5	0	2	5	2	0	1	1	0	0	0	0	1	2	1	0	0	1	0	0	1	1	1	0	0	0	0	5	5	3	2	3	2	3	0	3
1673	22	2	2	1	12	1	1	0	0	3	0	1	0	3	0	2	5	2	1	0	1	0	1	1	1	2	2	1	1	1	1	1	0	1	1	1	1	1	1	0	4	4	3	3	3	3	3	0	2
1674	22	2	1	1	14	1	1	0	0	2	1	1	0	4	0	2	5	2	1	0	1	1	1	1	1	2	2	1	1	1	1	0	0	1	1	1	1	0	0	0	4	4	2	2	2	2	2	0	1
1675	42	2	1	2	13	1	3	0	0	1	1	0	0	4	1	4	5	3	0	1	1	1	1	0	1	1	2	1	1	1	1	0	0	1	1	1	1	1	0	0	4	4	3	3	3	3	3	0	2
1676	20	2	2	1	13	1	1	0	0	3	2	0	0	5	0	2	5	1	1	1	1	1	1	1	1	2	2	0	1	1	1	1	0	1	1	1	1	1	1	0	3	3	3	3	3	3	3	0	1
1677	22	2	2	1	14	1	1	0	0	2	1	1	0	3	0	2	5	2	0	1	1	1	0	0	0	1	1	0	0	0	0	0	1	1	1	1	1	0	0	0	4	4	3	3	3	3	3	0	1
1678	19	2	2	1	14	1	1	0	0	3	1	0	0	5	0	2	5	1	0	1	1	0	1	0	1	2	1	1	1	1	1	1	0	1	0	1	1	0	0	0	5	5	3	3	3	3	3	0	2
1679	46	2	2	2	12	1	4	1	0	3	1	1	0	4	1	3	2	1	0	1	1	0	0	0	1	0	0	1	1	1	0	0	0	1	1	1	1	0	0	0	5	5	3	4	2	2	3	1	2
1680	52	1	1	2	13	2	4	1	0	2	1	2	0	2	1	1	5	3	1	1	1	1	1	1	0	2	1	1	1	1	1	1	0	1	1	1	1	1	0	0	5	4	3	2	2	2	2	0	2
1681	26	2	2	1	14	1	1	0	0	2	1	0	0	4	0	4	4	1	0	1	1	1	1	1	1	2	2	1	1	1	1	1	1	1	1	0	1	0	0	0	5	5	4	4	4	4	4	0	2
1682	24	2	2	1	13.4036	1	1	0	0	3	1	0	0	4	0	3	4	2	0	1	1	1	0	1	0	1	1	0	1	1	1	1	0	1	1	1	0	1	0	0	4	4	3	3	2	2	2	0	2
1683	21	2	1	1	13	1	1	0	0	5	1	1	0	4	1	2	5	2	1	1	1	1	1	0	1	2	2	1	1	1	1	1	0	1	1	1	1	1	1	0	4	4	2	2	2	3	2	0	2
1684	21	2	2	1	15	1	1	0	0	3	2	0	0	4	0	2	5	2	0	1	1	1	0	0	0	1	1	1	1	0	0	0	1	1	0	1	1	0	0	0	4	4	3	3	3	3	3	0	1
1685	21	2	2	1	14	1	1	0	0	3	1	1	0	3	0	2	4	1	1	0	0	0	1	0	0	1	1	1	0	0	0	0	0	1	0	0	0	0	0	0	5	5	2	2	3	3	2	0	2
1686	19	2	2	1	13.4036	1	1	0	0	3	0	0	0	3	0	2	5	2	1	1	1	1	1	1	1	2	2	1	1	1	1	1	0	1	1	1	1	1	1	1	3	3	3	3	3	3	3	0	1
1687	21	2	1	1	15	1	1	0	0	2	2	0	0	4	0	2	5	2	0	1	0	0	0	1	1	2	1	1	0	0	0	0	0	1	1	0	0	0	1	0	5	5	3	2	2	3	2	0	2
1688	21	2	2	1	16	1	1	0	0	3	1	1	0	4	0	2	5	2	0	0	0	1	1	0	0	0	1	1	1	1	0	0	0	1	0	1	1	0	0	0	4	3	3	3	3	3	3	0	1
1689	50	1	1	2	12	2	3	1	0	1	2	1	0	3	1	4	6	3	1	1	1	1	0	1	1	2	2	1	1	1	1	0	0	1	0	1	1	1	1	0	4	4	3	2	3	3	3	1	2
1690	21	2	1	1	14	1	1	0	0	2	1	0	0	4	1	2	5	1	1	0	1	1	1	0	1	1	2	1	1	0	0	0	1	1	1	0	0	1	0	1	4	4	2	2	2	2	2	0	1
1691	20	2	2	1	14	1	1	0	0	3	1	0	0	3	0	2	5	2	1	1	1	1	1	1	1	2	2	1	1	1	1	1	0	1	0	1	1	0	0	0	4	4	3	3	3	3	3	0	2
1692	24	2	2	1	13	1	1	0	0	3	1	1	0	3	1	2	5	1	1	1	1	1	0	0	1	2	2	0	1	1	1	1	0	1	1	0	0	1	1	0	4	4	2	3	2	3	3	0	1
1693	21	2	1	1	14	1	1	0	0	1	1	1	2	4	1	2	5	3	1	1	1	1	1	1	1	2	2	1	1	1	1	1	0	1	1	1	1	1	1	0	3	3	3	3	3	3	3	0	4
1694	19	2	1	1	14	1	1	0	0	2	1	0	0	4	0	2	5	3	0	1	1	0	1	1	0	1	1	1	1	1	1	1	0	1	1	1	1	1	1	0	5	4	2	2	3	3	2	0	1
1695	20	1	2	1	13	1	1	0	1	3	1	0	0	4	0	2	5	1	1	1	1	1	1	1	1	2	2	0	1	0	1	0	0	1	1	1	1	1	1	0	4	4	2	2	3	3	3	0	1
1696	40	2	1	2	14	1	3	1	0	2	1	0	0	4	1	4	5	3	1	1	1	1	1	1	1	0	2	1	1	1	1	1	0	1	1	1	1	1	0	0	5	5	3	3	3	3	3	1	4
1697	22	2	1	1	14	1	1	0	0	2	1	0	0	4	1	2	5	2	1	1	1	0	0	1	1	2	2	1	1	1	1	1	0	1	1	1	1	1	1	0	5	4	3	3	3	3	3	0	2
1698	25	2	2	1	13	1	1	1	0	5	1	0	0	3	0	3	5	3	1	1	1	1	1	1	1	2	2	0	1	0	0	0	1	1	1	1	1	1	1	0	5	4	3	3	3	3	3	0	4
1699	21	2	1	1	12	1	1	0	0	2	1	0	0	3	1	2	5	2	1	1	1	1	1	1	1	1	1	1	1	1	1	1	0	1	0	0	0	0	0	0	4	4	2	2	2	2	2	0	1
1700	21	2	1	1	13.4036	1	1	0	0	2	1	0	0	5	0	2	5	3	0	0	0	1	1	1	0	1	1	1	1	1	1	1	0	1	1	1	1	0	0	0	5	5	3	3	3	2	2	0	1
1701	49	2	1	2	13	1	3	1	0	2	2	1	0	4	1	2	3	2	0	1	1	0	1	1	0	2	2	1	1	1	1	1	0	1	1	1	1	1	0	0	5	5	4	4	4	4	3	1	4
1702	22	2	1	1	12	1	1	0	0	2	2	1	0	4	1	4	4	3	1	1	1	1	1	1	1	2	2	1	1	1	1	1	0	1	1	1	1	1	1	0	5	5	3	3	3	3	3	0	2
1703	21	2	2	1	12	1	1	0	0	3	0	0	0	3	0	2	5	1	0	1	1	1	1	0	1	1	1	1	1	0	0	0	0	1	0	0	0	1	1	0	4	4	2	3	3	3	2	0	2
1704	22	2	1	1	14	1	1	0	0	5	1	0	0	4	0	2	5	1	1	1	0	1	1	0	0	2	2	1	1	1	1	1	0	1	1	1	0	0	0	0	5	5	3	3	3	3	3	0	2
1705	22	2	1	1	13	1	1	0	0	5	1	0	0	4	0	4	4	2	1	0	0	1	1	1	1	2	2	1	1	1	1	1	0	1	1	1	1	0	0	0	5	5	3	3	3	3	3	0	2
1706	27	2	1	1	15	1	1	0	0	2	2	0	0	5	1	4	3	3	0	0	1	1	1	0	0	2	2	1	1	1	0	0	0	1	0	0	0	1	0	0	5	5	4	4	4	4	4	1	4
1707	34	2	1	2	14	1	4	0	0	3	1	1	0	3	0	1	2	1	0	1	1	1	0	0	0	1	1	0	0	1	1	0	0	1	1	0	1	0	0	0	4	4	2	2	2	2	2	0	1
1708	20	2	2	1	13.4036	1	1	0	0	3	1	0	0	4	0	2	5	1	1	1	1	1	1	1	1	1	1	1	1	1	1	1	0	1	1	1	1	1	1	0	5	5	1	2	2	4	3	0	1
1709	34	2	2	2	15	1	3	0	0	2	2	1	0	5	1	3	5	2	0	1	1	1	0	0	1	2	2	1	1	1	1	1	0	1	1	1	1	1	1	0	5	5	4	4	4	4	4	1	2
1710	28	2	1	2	15	1	2	1	0	2	1	1	0	3	0	4	5	3	1	0	1	0	1	1	1	2	2	1	1	1	1	1	1	1	1	1	1	1	1	0	5	5	3	3	3	3	2	0	2
1711	31	2	2	2	15	1	4	0	0	3	1	0	0	3	0	2	2	1	1	1	1	1	1	1	1	2	2	1	1	1	1	1	0	1	1	1	1	1	0	0	5	5	2	3	3	3	3	0	2
1712	31	2	1	2	12	1	2	1	0	2	1	0	0	3	0	3	4	1	0	0	0	0	1	0	0	1	1	1	1	0	0	0	0	0	0	0	0	0	0	1	5	5	3	2	2	3	3	0	2
1713	38	2	2	2	16	1	4	1	0	3	0	1	0	3	0	2	2	2	0	1	0	0	0	0	0	0	0	0	0	0	0	0	1	0	0	0	1	0	0	0	4	5	3	2	3	3	2	0	2
1714	21	2	2	1	12	1	1	0	0	5	1	1	0	3	1	2	4	3	1	1	1	1	1	1	1	2	1	1	1	1	1	1	1	1	1	1	1	1	1	1	5	4	2	2	2	2	1	0	2
1715	32	2	1	2	14	1	4	0	0	2	2	1	0	3	0	4	4	1	0	0	0	0	0	1	0	2	2	1	1	1	1	1	0	1	1	1	1	1	1	0	4	4	3	3	3	3	3	0	2
1716	37	2	1	2	15	1	3	0	0	2	1	0	0	3	1	4	6	3	0	0	0	0	1	1	0	2	2	0	1	1	0	0	0	1	0	1	1	0	0	0	4	4	3	2	3	3	2	0	2
1717	37	2	2	2	12	1	3	1	0	2	2	1	0	3	0	3	5	2	0	1	0	0	0	0	0	0	0	1	1	1	1	1	1	1	1	1	1	1	1	1	4	4	2	3	2	3	3	0	2
1718	42	2	1	2	13	1	3	1	0	2	1	1	0	5	0	3	4	2	0	1	0	1	1	1	1	2	2	1	1	0	1	1	0	1	1	1	0	0	1	0	4	4	4	4	3	4	4	1	3
1719	21	1	1	1	14	1	1	0	0	3	1	0	0	4	1	2	5	1	1	1	1	0	0	0	1	1	1	1	0	1	1	0	0	1	1	0	1	0	0	0	5	5	3	3	3	3	3	0	2
1720	22	2	2	1	13	1	1	0	0	3	1	0	0	3	0	2	4	1	1	1	1	1	0	1	1	2	2	1	1	1	1	1	0	1	1	1	1	1	1	0	5	4	2	2	2	3	2	0	2
1721	43	2	1	2	12	1	3	1	1	2	1	0	0	4	1	4	4	2	0	1	1	1	0	1	1	0	2	1	1	1	1	0	0	1	1	1	0	0	0	0	4	4	3	3	3	3	3	1	3
1722	50	2	1	2	13	1	4	1	0	2	0	0	0	3	0	4	6	3	1	1	1	1	1	1	1	2	2	1	1	1	1	1	1	1	1	1	1	1	0	1	4	4	4	3	3	3	2	1	1
1723	21	2	2	1	12	1	1	0	0	3	1	0	0	4	0	3	5	2	0	0	1	1	1	0	1	2	2	1	1	1	1	1	0	1	1	0	0	0	0	0	5	5	2	2	2	2	2	0	1
1724	22	2	2	1	13	1	1	0	0	3	1	1	0	4	1	2	4	2	1	1	1	1	1	1	1	1	1	1	1	0	1	1	0	1	1	1	1	1	1	0	4	4	3	3	3	2	2	0	2
1725	20	2	1	1	12	1	1	0	0	2	1	0	0	4	0	2	5	2	0	1	1	1	1	0	1	2	2	1	1	0	1	1	0	1	1	1	1	0	0	0	4	4	2	3	3	2	2	0	1
1726	43	1	1	2	15	1	3	1	1	2	0	1	0	2	1	4	4	3	1	1	1	1	1	1	1	2	2	1	1	1	1	1	0	1	0	1	1	1	0	0	5	5	4	4	3	3	3	0	2
1727	44	1	1	2	12	1	4	0	0	2	0	0	0	3	1	3	4	2	1	1	1	1	1	1	1	0	2	1	1	1	1	1	0	1	1	1	1	0	0	0	4	4	3	3	3	3	3	1	3
1728	18	2	1	1	14	1	1	0	0	2	1	0	0	4	0	2	5	2	0	1	1	0	1	0	0	1	2	0	1	0	0	0	0	1	0	0	0	0	0	0	5	5	3	3	3	3	3	0	1
1729	21	2	2	1	15	1	1	0	0	5	1	0	0	4	0	2	4	1	1	0	1	0	1	0	0	2	1	0	1	1	0	0	0	1	1	0	1	0	0	0	4	4	2	2	2	2	2	0	1
1730	49	2	1	2	14	2	3	0	0	2	1	0	0	3	0	4	5	2	1	1	1	1	1	1	1	2	2	1	1	1	1	1	1	1	1	1	1	1	1	1	5	5	4	4	3	2	3	1	2
1731	27	2	1	1	13	1	1	0	1	3	1	1	0	3	1	4	5	2	1	1	1	1	1	1	1	2	2	1	1	1	1	1	1	1	1	1	1	1	1	1	4	4	3	2	2	2	2	0	2
1732	48	2	1	2	14	1	3	0	0	2	2	1	1	4	1	3	5	3	1	1	1	1	1	1	1	1	1	1	1	1	1	1	0	1	0	1	1	0	0	0	4	4	3	3	3	3	3	0	2
1733	20	2	1	1	12	1	1	0	0	5	1	0	0	5	1	2	4	1	0	1	1	0	1	0	0	1	1	0	1	1	1	1	0	1	0	1	0	0	0	0	5	5	3	3	3	3	3	0	1
1734	43	2	1	2	13	1	3	1	0	3	1	0	0	3	0	3	2	2	1	1	1	1	1	1	1	2	2	1	1	1	1	1	1	1	1	1	1	0	0	1	4	4	3	3	3	3	3	0	2
1735	50	2	2	2	13.4036	1	4	0	1	3	1	0	0	5	1	1	2	1	1	1	1	0	1	0	1	0	2	0	1	1	1	0	0	1	1	1	1	1	1	0	4	4	3	3	2	3	3	0	4
1736	25	1	2	1	14	1	1	0	0	3	1	1	0	4	1	2	3	2	0	1	1	0	0	0	1	1	1	1	1	1	1	1	0	1	1	1	1	1	1	0	4	4	3	3	3	3	3	0	2
1737	27	2	1	1	13	1	1	0	0	5	1	0	0	4	0	4	4	3	0	0	0	0	1	0	0	2	2	0	0	1	1	0	0	1	0	0	0	1	0	0	4	4	3	3	3	3	3	0	2
1738	21	2	2	1	12	1	1	0	0	3	1	0	0	3	0	2	5	1	0	0	0	1	1	1	1	2	2	0	1	0	1	0	0	1	0	1	0	1	1	0	4	5	3	3	3	2	2	0	1
1739	51	1	1	2	13.4036	1	3	0	0	2	2	0	0	5	1	1	2	1	0	1	0	1	0	0	0	1	1	1	1	1	1	0	0	1	1	0	1	1	0	0	4	4	3	3	3	3	3	0	2
1740	31	1	1	2	14	1	3	0	0	1	2	1	0	5	1	4	6	3	1	1	1	1	1	1	1	2	2	1	1	1	1	0	0	1	1	1	1	1	1	0	5	5	4	4	4	4	4	1	4
1741	22	2	1	1	14	1	1	1	0	2	1	0	0	4	1	2	5	2	1	1	1	1	1	1	1	0	0	1	1	1	1	1	1	1	1	1	1	1	1	1	5	5	4	4	1	4	4	0	2
1742	21	2	2	1	13	1	1	0	0	3	2	0	0	4	1	2	5	1	0	0	1	1	0	1	1	2	2	1	1	0	1	0	0	1	1	1	0	1	1	0	4	4	3	3	3	3	3	0	4
1743	25	2	1	1	14	1	1	0	0	5	1	0	0	4	0	3	5	2	0	1	0	1	0	0	0	0	0	1	1	1	1	0	0	1	0	0	0	0	0	1	4	4	3	3	3	3	3	0	2
1744	21	2	1	1	12	1	1	0	0	5	1	0	0	4	0	2	5	2	0	0	1	1	0	0	1	0	2	1	1	1	1	1	0	1	1	1	1	1	1	0	5	5	2	2	2	3	2	0	2
1745	19	2	1	1	13	1	1	0	0	2	1	0	0	4	1	2	5	2	1	1	1	1	1	1	1	1	1	1	1	1	1	1	1	1	1	1	1	1	1	1	5	5	3	3	2	3	4	0	2
1746	44	2	1	2	12	1	3	0	0	2	2	1	0	4	1	4	4	2	0	1	1	1	1	1	0	0	0	1	1	1	1	1	0	1	1	1	1	1	1	0	5	5	3	3	3	3	3	0	2
1747	50	1	2	2	12	1	4	0	0	3	1	1	0	4	1	3	4	2	1	0	1	0	1	0	1	2	2	1	1	1	1	0	0	1	0	1	1	1	0	0	4	4	3	3	3	3	3	0	2
1748	47	1	1	2	12	1	3	0	0	2	0	0	0	3	0	1	2	2	0	1	0	1	1	0	0	0	0	1	0	1	1	0	0	1	1	0	0	0	0	0	4	4	3	2	2	2	2	0	2
1749	20	2	1	1	11	1	1	0	0	2	2	0	0	4	0	2	5	3	1	1	1	1	0	0	1	1	1	1	1	1	1	1	0	1	1	1	1	1	1	0	5	4	2	3	3	3	3	0	2
1750	45	2	1	2	15	1	3	0	0	2	2	1	0	3	0	4	3	2	1	1	1	0	1	0	0	0	2	1	0	1	1	0	0	1	0	1	1	0	0	0	4	4	3	3	3	3	3	0	3
1751	30	2	1	1	13	1	1	1	0	2	1	0	0	4	0	3	5	1	1	1	1	1	0	1	1	1	1	0	1	1	0	0	0	1	1	1	1	1	1	0	5	5	3	2	3	3	3	0	1
1752	49	2	1	2	13	2	3	0	0	1	2	1	0	4	1	4	4	2	1	1	1	1	0	1	1	0	1	1	1	1	1	1	1	1	1	1	1	1	1	1	4	4	3	3	4	4	3	0	2
1753	41	2	1	2	13	1	3	1	0	5	2	1	0	4	0	3	4	2	0	0	0	1	1	0	0	1	1	1	1	0	0	0	0	1	0	1	1	0	0	0	5	5	3	3	2	2	2	0	1
1754	22	1	2	1	13	1	1	0	0	3	0	1	0	4	0	2	5	3	0	1	1	0	0	0	0	2	2	1	1	1	1	1	0	1	1	1	1	1	1	0	5	4	2	2	3	3	3	0	2
1755	21	2	1	1	11	1	1	0	0	2	1	0	0	4	0	2	4	2	1	1	0	1	0	1	1	2	2	1	0	0	1	1	0	1	0	1	1	0	0	0	3	3	4	4	4	4	4	1	2
1756	25	2	1	1	12	1	1	0	0	5	2	0	0	4	0	3	6	2	1	1	1	1	1	0	1	1	2	1	1	1	1	1	0	1	1	1	1	0	1	0	5	5	4	4	3	3	4	0	2
1757	19	2	2	1	12	1	1	0	0	2	1	0	0	4	0	2	5	1	1	0	1	0	1	0	0	1	1	1	0	1	0	1	0	1	1	1	0	0	0	0	4	4	3	3	3	3	3	0	1
1758	39	2	1	2	14	1	3	1	0	2	1	1	0	3	0	4	4	2	0	1	0	1	0	0	0	1	1	0	1	1	0	0	0	1	0	0	1	0	0	0	4	4	3	3	3	3	3	0	2
1759	19	2	2	1	13	1	1	0	0	2	1	0	0	3	0	2	5	2	0	0	1	0	0	1	1	2	2	1	0	1	1	0	0	0	1	0	1	1	0	0	4	4	3	3	2	2	3	0	1
1760	44	2	1	2	12	1	3	1	0	2	2	1	0	4	0	4	4	3	1	1	1	1	1	1	1	2	2	1	1	1	1	1	0	1	1	1	1	1	1	0	4	4	3	3	3	3	3	0	2
1761	46	2	1	2	14	2	3	1	0	2	2	1	0	3	1	1	4	2	0	1	1	0	0	0	0	2	2	0	0	1	1	0	0	1	1	0	0	0	0	0	1	1	3	2	3	3	3	0	3
1762	45	1	1	2	16	1	3	0	0	1	2	1	0	4	1	4	4	3	0	1	1	1	0	1	1	2	2	0	0	0	1	1	0	1	1	1	0	0	0	0	4	4	3	2	3	3	3	1	2
1763	39	2	1	2	14	1	4	1	0	3	1	0	0	2	1	1	3	1	0	0	1	0	0	1	1	1	2	1	1	1	1	1	0	1	1	1	1	1	1	0	5	5	3	3	2	2	2	0	2
1764	42	2	1	2	15	1	3	1	0	3	1	0	0	3	0	1	2	2	0	0	0	0	1	0	0	1	1	1	1	1	1	0	0	1	0	0	1	1	0	0	4	4	3	3	2	2	2	0	2
1765	46	1	1	2	14	1	3	1	0	2	2	0	0	2	0	3	3	2	0	0	0	1	0	0	0	2	2	1	1	1	1	0	0	1	1	1	1	0	0	0	4	4	3	3	3	3	3	0	2
1766	32	2	2	2	13	1	4	1	0	3	1	1	0	3	0	1	2	2	0	0	1	1	0	0	0	1	1	0	0	1	1	1	0	1	0	0	1	0	0	0	5	4	1	2	2	3	2	0	1
1767	30	2	1	2	11	1	2	1	0	1	1	0	0	4	0	3	4	3	1	0	0	0	0	0	0	2	2	1	0	1	0	0	0	1	0	1	1	0	1	0	5	5	3	3	3	3	3	0	2
1768	41	2	1	2	12	1	4	1	0	2	1	1	0	4	1	4	3	2	0	1	1	1	1	1	1	2	2	1	1	1	1	1	0	1	1	1	1	1	1	0	5	5	3	2	3	3	3	1	2
1769	23	2	1	1	14	1	1	0	0	2	1	1	0	5	1	4	5	3	1	1	1	1	1	1	1	2	2	1	1	1	1	1	0	1	1	1	1	1	1	0	5	5	3	3	3	3	3	0	1
1770	52	2	1	2	15	2	3	1	0	2	2	0	0	3	0	4	4	2	1	1	1	0	0	1	1	2	2	1	1	1	1	1	1	1	1	1	1	1	0	0	4	4	3	3	2	2	2	1	2
1771	40	2	1	2	14	1	4	0	0	2	1	0	0	3	1	4	4	2	0	0	1	0	0	0	1	2	2	1	0	1	1	0	0	1	1	1	1	0	0	0	4	4	3	3	3	3	3	0	2
1772	50	2	1	2	14	2	3	1	0	2	1	1	0	3	0	4	3	1	0	1	1	1	0	0	0	2	2	1	1	1	1	1	1	1	0	1	1	0	0	0	5	4	3	3	3	3	3	0	4
1773	22	2	1	1	14	1	1	0	0	1	2	0	0	5	1	2	5	3	1	1	1	1	1	1	1	2	2	1	1	1	1	1	1	1	1	1	1	1	1	0	5	5	4	4	4	4	4	1	4
1774	54	2	1	2	15	1	3	0	0	2	1	1	0	3	1	4	4	2	1	1	1	1	1	1	1	2	2	1	1	1	1	1	0	1	1	1	1	1	1	1	5	5	3	3	3	3	3	0	2
1775	20	2	1	1	15	1	1	0	0	2	1	0	0	3	1	2	4	3	1	1	1	1	1	1	1	2	2	1	1	1	1	1	1	1	0	0	0	0	0	1	4	4	3	3	3	3	3	0	2
1776	22	1	2	1	13.4036	1	1	0	0	5	1	0	0	4	1	2	5	1	1	1	1	1	1	1	1	1	1	1	1	1	1	1	1	0	1	0	0	0	1	1	5	5	2	3	2	2	2	0	1
1777	34	2	1	2	14	1	3	0	0	2	1	0	0	4	1	4	4	2	1	1	1	1	1	1	1	2	2	1	1	1	1	1	1	1	1	1	1	1	1	1	5	4	3	3	3	3	3	0	2
1778	46	2	2	2	12	1	3	1	0	2	1	0	0	2	0	3	5	3	0	0	0	1	1	0	0	2	2	1	1	1	1	1	1	1	1	1	1	1	1	1	4	3	2	2	2	3	2	0	1
1779	21	2	2	1	13	1	1	0	0	3	1	0	0	4	1	2	5	1	1	0	1	1	1	1	0	1	2	0	1	1	1	0	0	1	0	0	0	1	1	0	4	4	3	3	3	3	3	0	1
1780	22	2	1	1	12	1	1	0	0	2	1	1	0	4	0	2	5	1	1	1	1	1	1	1	1	2	2	0	1	1	1	1	0	1	0	1	1	1	0	0	4	4	3	2	2	2	2	0	1
1781	22	2	1	1	12	1	1	0	0	2	1	1	0	4	0	4	4	2	1	1	1	1	1	1	1	2	2	1	1	0	1	1	0	1	1	1	1	0	0	0	5	5	2	2	2	3	2	0	2
1782	23	2	1	1	12	1	1	0	0	2	1	1	0	4	0	2	5	1	1	1	1	1	0	1	1	2	2	1	1	1	1	0	0	1	1	1	1	0	0	0	4	4	3	3	3	3	3	0	2
1783	23	2	2	1	13	1	1	0	0	3	1	0	0	4	1	2	5	2	0	1	1	0	0	1	1	1	2	0	1	1	1	1	1	1	1	1	1	1	0	0	4	4	2	3	3	3	3	0	1
1784	23	2	2	1	12	1	1	0	0	3	1	0	0	3	0	2	5	1	1	0	1	1	0	0	1	1	1	0	1	0	1	0	0	1	0	0	0	0	0	0	4	4	2	2	2	3	3	0	2
1785	18	2	2	2	12	1	1	0	0	3	2	0	0	5	1	2	5	3	1	1	1	0	0	0	0	2	2	1	1	1	1	1	0	1	0	0	0	0	0	0	4	4	3	3	3	3	3	0	1
1786	42	2	1	2	13	1	3	0	0	3	2	0	0	3	0	1	2	2	1	0	1	1	0	1	1	2	2	1	1	1	1	0	0	1	1	1	1	0	0	0	4	4	3	3	3	3	2	1	4
1787	19	2	2	1	13	1	1	0	0	3	1	0	0	4	0	2	5	2	0	1	0	1	1	0	0	0	1	1	1	1	0	0	0	1	1	0	0	0	0	0	5	5	3	3	3	3	3	0	2
1788	18	2	1	1	12	1	1	0	0	5	1	0	0	3	1	2	5	2	1	1	1	1	1	1	1	2	2	1	1	1	1	1	0	1	1	1	0	0	0	0	4	4	3	3	3	3	3	0	4
1789	23	2	2	1	13	1	1	0	0	3	1	0	0	4	1	2	5	2	1	1	0	1	0	1	1	2	2	1	1	1	1	1	0	1	1	1	1	0	0	0	5	5	3	3	3	3	3	0	3
1790	25	2	2	1	15	1	1	0	0	2	1	1	0	5	1	2	5	3	1	1	1	1	1	1	1	2	2	1	0	0	0	0	1	1	1	1	1	1	1	0	4	4	1	1	3	3	3	0	2
1791	22	2	2	1	12	1	1	0	0	3	1	1	0	3	0	2	5	1	0	0	1	0	1	0	1	1	1	0	1	1	0	1	0	1	0	1	1	1	0	0	5	4	2	2	3	3	3	0	2
1792	22	2	1	1	13	1	1	0	0	2	1	0	0	4	1	2	5	1	1	1	1	1	1	1	1	1	1	0	1	1	1	0	0	1	1	1	1	0	0	0	4	4	3	3	3	3	3	0	2
1793	23	2	2	1	14	1	1	0	0	3	1	0	0	4	0	2	5	1	0	0	1	1	0	0	1	0	0	1	1	1	0	0	0	1	1	1	1	0	1	0	4	4	2	2	2	3	3	0	2
1794	22	2	2	1	11	1	1	0	0	3	1	0	0	3	1	2	5	1	1	0	1	1	1	1	1	2	1	1	0	0	0	0	0	1	1	1	1	1	1	0	5	5	3	2	2	2	2	0	2
1795	19	2	1	1	13	1	1	0	1	2	1	0	0	5	0	2	5	3	0	1	1	1	1	0	0	1	2	1	0	0	1	0	0	1	0	0	0	0	0	0	5	5	2	3	2	3	2	0	1
1796	22	2	1	1	14	1	1	0	0	2	1	0	0	4	0	2	5	1	1	1	1	1	1	1	1	1	1	1	1	1	1	1	0	1	1	1	1	0	0	0	5	4	2	2	2	2	1	0	1
1797	25	2	2	1	13	1	1	0	0	3	1	0	0	4	0	2	5	1	1	0	0	1	0	0	1	0	1	1	1	1	1	1	1	1	1	1	1	0	0	1	5	4	2	3	3	3	3	0	1
1798	25	2	2	1	14	1	1	0	0	3	1	0	0	4	0	2	5	2	1	1	1	1	1	1	1	1	1	1	1	1	1	1	0	1	1	1	1	1	1	0	5	5	3	3	3	3	2	0	1
1799	24	2	2	1	15	1	1	0	0	3	2	0	0	4	1	2	5	1	1	0	1	1	0	1	1	2	2	1	0	1	0	0	0	1	1	1	1	1	1	0	5	5	3	3	3	3	3	0	2
1800	18	2	2	1	13	1	1	0	0	3	1	0	0	4	0	2	5	1	0	0	1	1	1	0	0	1	2	1	0	1	1	0	0	1	0	1	1	1	0	0	4	4	1	1	2	2	2	0	1
1801	19	2	1	1	13	1	1	0	0	2	1	0	0	5	1	2	5	3	0	0	1	0	1	0	0	2	2	1	0	0	0	1	0	1	1	0	0	1	0	0	5	5	3	3	3	3	3	0	3
1802	19	2	2	1	15	1	1	0	0	4	1	1	0	5	0	2	5	1	0	0	0	1	1	1	1	1	1	1	1	1	1	1	0	1	1	1	1	1	1	0	4	4	2	2	2	2	2	0	1
1803	33	2	2	2	15	1	4	0	0	2	1	0	0	4	0	3	2	2	0	1	1	0	1	1	1	1	1	1	0	0	0	0	1	0	0	0	1	0	0	1	5	4	2	3	2	2	2	0	2
1804	22	2	2	1	16	1	1	0	0	3	1	1	0	4	1	2	5	1	1	1	1	1	1	1	1	2	2	1	1	1	1	1	0	1	1	1	1	0	0	0	4	3	2	3	2	3	2	0	2
1805	23	2	1	1	13	1	1	0	0	2	1	0	0	4	1	2	5	1	1	1	1	1	0	1	1	2	2	1	1	1	1	1	0	1	1	0	0	0	0	0	4	4	3	3	3	3	3	0	2
1806	22	1	2	1	13	1	1	0	0	3	2	0	0	4	0	2	5	2	1	1	1	1	1	1	1	2	2	1	1	1	1	1	1	1	1	1	1	1	1	1	1	1	1	1	1	1	1	0	1
1807	23	2	2	1	13	1	1	0	0	3	2	0	0	4	1	2	5	2	1	1	1	1	1	1	1	2	2	1	1	1	1	1	0	1	1	1	1	1	1	0	5	5	3	3	3	2	2	0	3
1808	22	2	1	1	12	1	1	0	0	5	1	0	0	3	0	2	5	1	1	1	1	1	1	1	1	1	1	1	1	1	1	1	0	1	1	1	1	1	1	0	4	4	1	3	3	3	2	0	2
1809	22	2	2	1	14	1	1	0	0	2	2	1	1	4	1	2	5	3	1	1	1	1	1	1	1	2	2	1	1	1	1	1	1	1	1	1	1	0	0	0	1	1	4	4	4	4	4	0	1
1810	23	2	1	1	14	1	1	0	0	3	1	0	0	4	0	2	5	1	1	0	1	1	1	0	1	2	2	1	1	1	1	1	0	1	0	0	0	0	0	0	4	4	3	3	3	3	3	0	1
1811	19	2	2	1	12	1	1	0	0	5	0	0	0	4	1	2	5	1	1	1	1	0	0	0	0	2	2	1	1	0	1	0	1	1	1	1	0	0	0	0	4	4	3	3	3	3	3	0	1
1812	24	2	2	1	14	1	1	1	0	3	2	0	0	4	0	2	5	3	1	1	1	1	1	1	1	1	2	1	1	1	1	1	0	1	1	1	1	0	1	0	4	4	2	3	3	3	3	1	2
1813	55	1	2	2	16	2	4	0	0	3	2	0	0	3	0	2	1	2	1	1	1	1	1	1	1	0	2	1	1	1	1	1	1	1	1	1	1	1	1	1	4	4	1	2	2	3	2	0	2
1814	20	2	2	1	14	1	1	0	0	3	1	0	0	3	0	2	5	2	0	0	0	0	1	0	0	1	1	0	1	0	0	0	0	1	0	0	0	0	0	0	4	4	2	2	2	3	2	0	1
1815	23	2	1	1	14	1	1	0	0	2	1	0	0	5	0	2	5	2	1	1	1	1	0	0	1	2	2	1	1	1	1	1	0	1	1	1	1	1	1	0	5	4	3	3	2	3	2	0	2
1816	48	2	1	2	14	1	3	1	0	2	2	1	0	3	1	4	3	2	1	1	1	1	1	1	1	2	2	1	1	1	1	1	1	1	1	1	1	1	1	1	4	4	3	3	2	2	1	0	2
1817	22	2	2	1	14	1	1	0	0	3	2	0	0	5	1	2	5	1	1	1	1	1	0	1	1	2	2	1	1	1	1	1	0	1	1	1	1	0	0	0	5	5	3	2	2	3	3	1	4
1818	22	2	2	1	12	1	1	0	0	3	1	0	0	3	0	2	5	3	1	0	0	1	0	0	0	2	2	0	1	1	1	0	0	1	1	0	0	0	0	0	5	5	3	3	3	3	3	0	1
1819	21	2	2	1	13.5	1	1	0	0	3	1	0	0	4	1	2	5	2	1	0	1	1	1	1	1	2	2	0	1	1	1	1	0	1	1	1	1	1	1	0	5	5	4	4	4	4	3	1	2
1820	25	2	2	1	16	1	1	0	0	3	1	1	0	4	1	4	5	1	1	1	1	1	1	1	1	0	0	1	1	1	1	1	1	1	1	1	1	1	1	1	5	5	3	3	3	3	2	1	4
1821	20	2	2	1	12	1	1	0	0	3	1	0	0	4	1	2	5	1	0	1	1	1	1	1	1	2	2	1	1	0	1	0	0	1	1	1	1	0	0	0	5	5	3	3	3	3	3	0	2
1822	22	2	2	1	15	1	1	0	0	3	1	1	0	4	1	2	5	1	1	1	0	1	0	0	1	2	2	1	1	1	1	0	0	1	1	1	1	1	1	0	5	4	2	2	2	3	2	0	1
1823	23	2	2	1	14	1	1	0	0	3	1	1	0	4	0	2	5	1	1	1	1	1	0	0	1	2	2	1	1	1	1	1	0	1	1	1	1	1	1	0	5	4	2	2	2	2	2	0	2
1824	23	2	1	1	13	1	1	0	0	2	2	1	0	4	1	2	5	1	1	1	0	1	0	1	1	2	2	1	1	1	1	0	0	1	1	1	1	0	1	0	5	5	3	3	3	3	3	0	2
1825	19	2	2	1	14	1	1	0	0	3	1	0	0	4	0	2	5	1	0	0	0	1	1	0	0	1	1	0	0	1	1	0	0	1	0	0	1	0	0	0	4	4	2	2	3	3	3	0	2
1826	22	2	2	1	16	1	1	0	0	3	2	0	0	4	1	2	5	1	1	0	1	1	0	1	1	2	2	1	1	1	1	0	0	1	1	1	1	1	1	1	5	5	3	2	3	3	2	0	2
1827	22	2	2	1	13	1	1	0	0	2	1	0	0	4	1	2	5	3	1	1	1	1	1	0	1	1	1	1	1	1	1	1	0	1	1	1	1	0	1	0	4	4	2	2	2	2	2	0	1
1828	26	2	2	1	14	1	1	0	0	5	1	0	0	4	1	4	5	1	1	1	1	0	0	0	1	0	0	1	1	1	1	1	0	1	1	1	1	1	1	0	4	4	3	3	3	3	3	0	2
1829	49	2	1	2	14	1	3	0	0	2	2	0	0	5	1	4	3	2	0	1	1	0	1	0	1	0	0	1	1	1	1	1	0	1	1	1	1	1	0	0	5	4	3	3	3	3	3	1	3
1830	47	2	1	2	14	2	3	0	0	2	2	0	0	4	1	4	4	3	1	1	1	1	1	1	1	2	2	1	1	1	1	1	1	1	1	1	1	1	1	1	4	4	3	3	3	3	3	1	2
1831	51	2	1	2	12	2	3	0	0	2	2	1	0	4	0	3	5	3	0	1	1	1	1	1	1	0	0	1	1	1	1	1	1	1	1	1	1	1	1	1	4	4	3	3	3	3	3	0	2
1832	24	2	2	1	16	1	1	0	0	3	0	0	0	3	1	2	5	1	1	1	1	1	1	1	1	2	2	1	1	1	1	1	0	0	1	1	0	0	1	0	5	4	2	2	2	2	1	0	2
1833	25	1	2	1	13	1	1	0	0	3	1	0	0	4	1	2	5	2	1	1	1	1	0	1	1	2	1	1	1	1	1	1	1	1	1	1	1	1	1	0	4	4	2	2	3	2	3	0	2
1834	22	2	2	1	15	1	1	0	0	2	1	0	0	4	0	2	5	2	0	1	1	1	1	0	1	2	1	1	1	1	1	1	0	1	0	1	1	0	0	0	5	5	3	2	2	3	2	0	2
1835	22	2	2	1	12	1	1	0	0	3	1	0	0	4	1	2	5	2	0	1	1	1	1	0	0	1	1	1	1	0	1	0	0	1	0	0	1	0	0	0	5	4	3	3	3	3	2	0	2
1836	47	2	1	2	13	1	3	0	0	2	2	1	0	4	1	3	4	2	0	1	1	1	1	1	1	2	2	0	1	1	1	1	0	1	1	1	1	0	0	0	5	5	3	3	3	3	3	0	2
1837	20	2	1	1	15	1	1	0	0	2	2	0	0	5	0	2	5	3	1	1	1	1	1	1	1	2	2	1	1	1	1	0	0	1	1	1	1	1	1	0	5	5	4	3	3	3	3	0	1
1838	23	2	2	1	14	1	1	1	0	2	1	1	0	4	1	2	5	2	0	0	0	1	1	0	1	2	1	1	1	1	1	0	0	1	1	1	0	0	0	0	4	4	3	3	3	3	3	0	3
1839	24	2	2	1	14	1	1	1	0	5	1	1	0	5	0	2	5	1	1	1	1	1	1	1	1	2	2	1	1	1	1	0	0	1	1	1	1	0	0	0	4	4	3	3	3	3	3	0	2
1840	25	2	2	1	15	1	1	0	0	3	1	0	0	4	0	2	5	3	1	1	0	1	0	0	1	2	1	1	1	1	1	1	0	1	1	1	1	1	1	0	4	4	4	4	4	4	4	0	1
1841	20	2	1	1	12	1	1	0	0	2	1	0	0	4	1	2	5	2	1	1	1	1	0	0	1	2	2	1	1	1	1	1	1	1	1	1	1	0	0	0	4	4	3	3	3	3	3	0	1
1842	23	2	2	1	14	1	1	0	0	3	1	0	0	5	1	2	5	1	0	0	1	1	0	1	1	2	2	0	1	1	1	1	0	1	1	1	1	0	0	0	4	4	2	3	3	3	3	0	2
1843	23	2	2	1	13	1	1	0	0	3	1	0	0	5	0	2	5	1	1	1	1	1	1	0	1	1	1	1	1	1	1	0	0	1	0	1	0	0	0	0	4	4	3	3	3	3	2	0	4
1844	46	2	1	2	16	1	4	1	0	2	1	0	0	3	0	3	5	1	0	0	0	1	1	0	0	1	1	1	0	1	0	1	0	1	0	1	1	0	0	0	5	5	2	3	2	1	1	0	2
1845	22	2	2	1	12	1	1	0	0	3	1	0	0	5	0	2	5	2	1	1	1	1	1	1	1	2	2	1	1	1	1	1	0	1	1	1	1	0	1	0	4	4	2	2	2	3	2	0	1
1846	22	2	2	1	12	1	1	0	0	3	1	0	0	4	0	2	5	2	1	0	1	0	0	1	1	1	1	1	1	1	1	1	0	1	0	1	1	0	0	0	4	4	2	2	2	2	2	0	2
1847	23	2	2	1	13	1	1	0	0	5	1	0	0	4	1	2	5	1	1	1	1	1	1	1	1	2	2	1	1	1	1	0	0	1	1	1	1	1	1	0	5	5	3	3	3	3	3	0	2
1848	21	2	2	1	14	1	1	0	0	3	1	0	0	3	0	2	5	3	1	1	1	1	1	0	1	1	1	1	1	1	1	1	0	0	1	1	1	0	1	0	5	5	2	2	2	2	2	0	1
1849	21	2	1	1	14	1	1	0	0	2	1	0	0	4	0	2	5	3	1	1	1	1	0	1	1	2	2	1	1	1	1	0	0	1	0	1	1	0	0	0	5	4	2	2	2	2	3	0	1
1850	34	2	1	2	15	1	4	0	0	2	1	0	0	4	1	4	5	2	1	1	1	1	1	1	1	2	2	1	1	1	1	0	0	1	1	1	1	1	1	0	5	5	3	3	3	3	3	0	2
1851	31	2	2	2	15	1	4	1	1	3	1	0	0	3	1	3	4	1	0	0	0	1	1	0	0	2	2	1	0	1	1	0	0	1	0	1	0	1	0	0	5	5	3	3	2	2	2	0	1
1852	22	2	2	1	13	1	1	0	0	4	1	0	0	4	1	2	5	3	1	1	1	1	0	1	1	2	2	1	1	1	1	1	0	1	1	1	1	0	1	0	5	4	3	3	3	3	3	0	2
1853	22	2	1	1	14	1	1	0	0	3	1	1	0	4	1	2	5	3	1	1	1	1	1	0	1	1	1	1	1	1	1	1	0	1	1	1	1	0	1	0	5	5	3	3	3	3	3	0	2
1854	22	2	1	1	15	1	1	0	0	2	0	1	0	4	1	2	5	2	0	1	1	1	0	1	1	2	2	1	1	1	1	0	0	1	1	1	1	0	0	0	4	4	3	3	3	3	3	0	4
1855	22	2	2	1	13	1	1	0	0	3	1	0	0	3	1	2	5	1	1	0	0	1	1	0	1	1	1	1	1	1	1	1	0	1	1	1	0	0	0	0	5	4	3	2	2	3	2	0	2
1856	24	2	2	1	11	1	1	0	0	3	1	1	0	4	1	2	5	1	1	1	1	1	1	1	1	2	2	1	1	1	1	1	0	1	1	1	1	1	1	0	4	4	3	3	3	3	3	0	2
1857	21	2	1	1	14	1	1	0	0	2	1	1	0	4	1	2	5	3	1	1	1	1	0	0	0	2	2	1	0	0	0	0	0	1	1	0	0	0	0	0	4	4	3	2	2	2	2	0	1
1858	22	2	2	1	14	1	1	0	0	3	1	1	0	5	1	2	5	3	1	1	1	0	1	1	1	2	2	1	1	1	1	1	0	1	1	1	1	1	1	0	4	4	2	3	3	3	2	0	2
1859	21	2	2	1	14	1	1	0	0	3	1	1	1	3	1	2	4	2	1	1	1	1	1	1	1	2	2	1	1	1	1	0	0	1	1	1	1	0	1	0	5	5	3	3	3	2	2	0	2
1860	22	2	2	1	16	1	1	0	0	3	1	1	0	3	0	2	5	1	1	1	1	0	0	0	1	0	0	1	1	1	1	0	0	1	1	1	1	1	1	0	4	4	2	3	3	3	2	0	1
1861	49	2	1	2	14	1	3	0	0	2	1	1	0	4	1	4	5	2	0	0	1	1	1	0	1	2	2	1	1	1	1	1	0	1	1	1	1	1	1	0	4	4	3	3	3	3	3	0	2
1862	22	2	1	1	13	1	1	0	0	2	1	0	0	4	1	2	5	2	1	1	0	1	0	1	1	0	0	0	1	1	1	1	0	1	1	1	1	0	1	0	4	4	3	3	3	3	3	0	2
1863	20	2	2	1	13	2	1	0	0	3	2	0	0	4	1	2	3	2	1	1	1	0	1	0	1	1	2	1	1	1	1	1	0	1	0	1	1	0	0	0	4	4	2	3	3	3	3	0	1
1864	22	2	1	1	13	1	1	0	0	5	2	0	0	5	1	2	5	3	1	1	1	0	0	0	0	2	2	1	1	1	1	0	0	1	1	1	1	1	1	0	5	5	3	3	3	2	2	0	2
1865	22	2	2	1	14	1	1	0	0	3	1	1	0	4	1	2	5	2	1	1	1	1	1	1	1	2	2	1	1	1	1	1	1	1	1	1	1	1	1	1	5	5	2	2	2	2	2	0	2
1866	22	2	1	1	12	1	1	0	0	2	1	0	0	5	1	2	5	2	1	1	1	1	1	1	1	2	2	1	1	1	1	0	0	1	1	1	1	0	1	0	4	4	3	3	3	3	3	0	1
1867	21	2	1	1	13	1	1	0	0	2	1	0	0	5	0	2	5	2	0	1	0	1	1	1	1	2	2	0	0	0	0	0	1	1	1	1	1	1	1	0	4	4	3	3	3	3	3	0	2
1868	49	2	1	2	15	2	3	1	0	2	0	0	2	2	0	1	3	3	0	0	1	0	0	0	1	2	1	0	0	1	1	1	0	1	0	1	1	1	0	0	5	4	2	2	2	2	2	0	1
1869	21	2	2	1	14	1	1	0	0	3	1	0	0	3	0	2	5	1	1	0	1	1	1	1	1	1	1	1	1	0	1	1	0	1	0	0	0	0	0	0	5	5	2	2	2	2	2	0	2
1870	24	2	2	1	13	1	1	0	0	5	1	0	0	5	0	2	5	2	1	1	1	1	1	1	1	1	2	1	0	0	0	0	0	1	1	1	1	0	1	0	5	5	3	3	3	2	3	1	3
1871	23	1	2	1	13	1	1	0	0	3	1	1	0	3	0	2	5	2	1	1	1	0	0	1	1	2	2	1	1	0	1	1	0	1	1	1	1	0	1	0	5	4	2	2	2	2	2	0	1
1872	31	2	1	2	16	1	2	0	0	2	2	0	0	5	0	4	3	1	0	0	0	1	0	0	0	2	2	1	1	1	0	1	0	1	1	1	1	1	0	0	4	4	3	3	3	3	3	0	2
1873	22	2	2	1	13	1	1	0	0	3	1	0	0	4	1	2	5	2	1	0	1	1	1	0	1	2	2	1	1	1	1	1	0	1	1	1	1	0	0	0	5	5	2	3	3	3	3	0	4
1874	23	2	1	1	13	1	1	0	0	2	1	0	0	3	1	2	5	2	1	1	1	1	1	1	1	2	2	1	1	1	1	1	1	1	1	1	1	1	1	1	4	4	3	3	3	3	3	0	1
1875	47	1	1	2	12	2	3	0	0	2	1	0	0	1	1	4	4	3	1	1	1	0	0	0	1	2	2	1	1	1	1	1	1	1	1	1	1	1	0	0	5	4	4	3	3	2	2	0	2
1876	46	2	1	2	12	1	3	1	0	2	2	1	0	3	0	3	5	2	1	1	1	1	1	1	1	1	1	1	1	1	1	1	0	1	1	1	1	1	1	0	5	5	3	2	2	3	2	0	2
1877	25	2	2	1	11	1	1	0	0	3	2	0	0	5	1	2	5	2	1	1	1	1	0	0	1	2	2	1	1	1	1	1	0	1	1	1	1	1	1	0	5	5	2	4	4	4	4	0	1
1878	22	2	1	1	12	1	1	1	0	2	1	1	0	4	1	2	5	2	1	1	1	1	1	1	1	2	2	1	1	1	0	1	0	1	0	1	1	0	0	0	4	4	3	3	3	3	3	0	2
1879	22	2	2	1	13	1	1	0	0	3	1	0	0	3	0	2	5	1	1	1	1	1	1	1	1	2	2	1	1	1	1	0	0	1	1	1	1	0	1	0	4	4	3	2	3	3	3	0	2
1880	22	2	2	1	12	1	1	0	0	5	1	0	0	4	0	2	5	1	1	1	1	1	1	1	1	0	0	1	1	1	1	1	1	1	1	1	1	1	1	1	4	4	2	2	2	3	2	0	2
1881	24	2	2	1	13	1	1	0	0	3	2	0	0	5	0	2	5	3	1	1	0	0	0	0	1	2	2	0	0	0	1	0	0	1	1	1	1	1	1	0	1	1	3	3	3	3	3	1	2
1882	21	2	2	1	14	1	1	0	0	2	1	1	0	4	0	2	5	1	0	0	0	1	0	1	0	1	1	0	1	0	0	1	0	1	0	0	1	0	0	0	4	4	2	2	2	3	2	0	2
1883	22	2	2	1	14	1	1	1	0	3	1	0	0	3	1	2	5	2	1	1	1	1	1	1	1	2	1	1	1	1	1	1	1	1	1	1	1	1	1	0	5	5	3	3	3	3	3	0	2
1884	23	2	2	1	13	1	1	0	0	2	1	0	0	4	1	2	5	1	1	1	1	1	1	1	1	2	2	1	1	1	1	1	0	1	1	0	0	0	1	0	5	5	3	3	3	3	3	0	2
1885	25	2	2	1	13	1	1	0	0	5	2	0	0	4	1	2	5	1	1	1	1	1	1	1	1	0	0	1	1	1	1	1	1	1	1	1	1	1	1	1	4	4	3	3	3	3	2	0	2
1886	21	2	1	1	14	1	1	0	0	2	1	0	0	4	1	2	5	2	1	1	1	1	0	1	1	0	1	1	1	1	1	1	0	1	1	1	1	0	1	0	4	4	3	3	3	3	3	0	2
1887	22	2	2	1	12	1	1	0	0	3	1	1	1	3	1	2	5	3	1	1	1	1	1	1	1	2	2	1	1	1	1	1	0	1	1	1	1	1	1	0	4	4	3	3	3	3	3	1	4
1888	47	2	1	2	14	1	3	1	0	2	2	0	0	4	1	4	5	2	1	1	1	1	1	1	1	2	2	1	1	1	1	1	1	1	1	1	1	1	1	1	4	4	3	3	3	3	3	1	3
1889	56	2	1	2	16	2	3	1	0	2	2	1	0	3	1	1	4	3	1	1	1	1	1	1	1	2	2	1	1	1	1	1	0	1	1	1	1	1	1	0	4	4	3	2	3	3	3	0	2
1890	24	2	1	1	12	1	1	0	0	2	1	0	0	5	0	4	5	3	0	1	0	0	0	1	1	2	1	1	0	1	1	0	0	1	1	1	0	0	0	0	5	5	4	4	3	2	2	0	4
1891	39	2	2	2	15	1	3	0	0	3	1	0	0	4	0	3	3	2	0	0	1	0	1	1	1	2	2	1	1	1	1	1	1	1	1	0	1	0	0	0	5	5	3	3	2	3	3	0	2
1892	38	2	1	2	16	1	3	1	0	2	1	1	0	3	1	3	5	3	1	1	1	1	1	1	1	2	2	1	0	1	0	0	0	1	1	1	1	1	1	0	4	4	3	3	2	3	3	1	2
1893	23	2	2	1	13	1	1	0	1	5	1	0	0	3	0	2	5	1	0	0	1	1	1	1	1	2	2	1	1	1	1	1	0	1	1	1	1	1	1	0	4	4	2	3	3	3	2	0	1
1894	40	2	2	2	15	1	4	1	0	3	1	1	2	3	0	1	2	2	0	0	1	0	1	1	0	1	1	0	1	1	0	1	0	1	0	1	1	1	0	0	4	4	2	2	2	2	2	0	2
1895	25	2	2	1	15	1	1	0	0	3	1	1	0	4	0	3	5	2	0	1	1	0	0	0	0	2	2	0	1	1	1	1	0	1	1	0	0	0	1	0	5	4	2	2	2	2	2	0	1
1896	39	2	1	1	14	1	4	1	0	3	1	0	0	4	0	1	3	2	0	0	0	0	0	1	0	0	0	1	1	1	1	1	0	1	1	1	1	0	0	0	4	4	3	3	3	3	3	1	3
1897	19	2	2	1	15	1	1	1	0	3	1	0	0	4	0	2	5	1	0	0	1	0	1	0	1	0	1	1	1	1	1	0	1	1	1	1	1	1	0	0	5	5	2	2	2	1	3	0	2
1898	24	2	1	1	15	1	1	0	0	2	1	1	0	4	0	4	5	1	1	1	1	1	1	1	1	0	0	1	1	1	1	1	1	1	1	1	1	1	1	0	3	3	2	2	2	3	3	0	2
1899	26	2	2	1	14	1	1	0	0	3	0	0	0	4	0	2	6	3	0	0	0	1	1	0	0	1	1	0	0	0	0	0	1	1	0	1	1	0	0	0	5	4	2	2	2	3	2	0	1
1900	25	2	2	1	16	1	1	0	0	3	1	1	0	4	0	2	6	3	0	1	1	1	0	1	1	1	1	1	1	1	1	1	1	1	1	1	0	1	0	0	4	4	2	2	3	2	2	0	1
1901	46	2	1	2	16	1	4	0	0	2	1	0	0	3	0	3	3	2	0	0	0	0	1	0	0	1	1	0	1	1	1	1	0	1	0	1	1	0	0	0	5	5	3	2	2	2	2	0	2
1902	24	2	1	1	12	1	1	0	0	3	1	0	0	3	0	3	5	2	0	1	1	0	1	0	0	1	2	1	1	0	0	0	0	1	0	0	0	0	0	1	4	4	2	2	3	3	2	0	4
1903	37	2	1	2	16	1	3	1	0	1	1	1	0	3	0	4	5	3	1	1	1	1	1	1	1	2	2	1	1	1	1	1	1	1	1	1	1	1	1	1	5	5	3	2	3	1	1	0	2
1904	49	2	1	2	14	1	3	0	0	2	1	0	0	3	1	4	4	3	1	1	1	0	0	1	1	2	2	1	1	1	1	0	0	1	1	1	1	0	0	0	4	4	3	3	3	3	3	1	3
1905	48	2	1	2	15	1	3	1	0	1	1	0	0	4	1	4	5	3	1	1	1	0	0	1	1	2	2	1	1	1	1	1	0	1	1	1	1	1	1	0	5	5	4	4	4	3	3	1	4
1906	50	2	1	2	14	1	3	0	0	1	1	0	0	3	0	4	5	3	1	1	1	1	0	1	1	2	2	1	1	1	1	1	1	1	1	1	1	1	1	0	5	5	4	3	3	3	3	0	2
1907	48	2	1	2	13	1	3	0	0	2	2	1	0	3	1	4	4	2	1	1	1	1	1	1	1	2	2	1	1	1	1	1	0	1	1	1	1	1	1	0	5	5	3	3	3	3	3	0	2
1908	34	2	1	1	13	1	1	1	0	2	1	1	0	3	0	3	6	3	0	1	1	1	1	0	1	0	0	0	1	1	1	1	0	1	1	1	1	0	1	0	4	4	2	2	2	3	2	0	2
1909	50	2	1	2	14	2	3	1	0	2	2	0	0	5	1	4	5	3	0	1	0	0	0	1	1	1	1	1	1	1	1	0	0	1	0	1	1	1	0	0	4	4	3	3	3	3	3	0	2
1910	22	2	1	1	14	1	1	0	0	2	0	0	0	3	1	2	5	2	0	1	1	1	1	1	1	2	2	0	1	1	1	1	0	1	1	1	1	0	1	1	4	4	3	3	3	3	3	0	2
1911	20	2	2	1	13.4036	1	1	0	0	3	0	0	0	3	0	2	5	1	1	1	1	1	1	1	1	1	1	0	0	0	0	0	1	0	0	0	1	0	0	0	5	5	3	3	3	3	3	0	1
1912	19	2	1	1	13	1	1	0	1	5	2	0	0	5	0	2	5	3	1	0	0	0	0	0	0	2	2	1	1	1	1	1	1	1	1	1	1	1	1	1	5	5	4	4	4	4	4	0	2
1913	43	2	1	1	12	1	3	0	0	2	1	0	0	4	1	4	5	2	1	0	1	0	1	1	1	0	0	1	1	1	1	1	0	1	1	1	1	0	0	0	4	4	3	3	3	3	3	0	2
1914	22	2	2	1	13	1	1	0	0	4	1	1	0	4	1	2	5	2	1	1	1	1	1	1	1	2	2	1	1	1	1	1	0	1	1	1	1	1	0	0	5	5	3	3	2	2	3	0	2
1915	28	2	1	2	15	1	2	0	0	2	1	1	0	4	1	4	6	3	1	1	1	1	1	1	1	2	2	1	1	1	1	1	0	1	1	1	1	1	1	0	4	4	3	3	3	3	3	1	3
1916	19	2	2	1	15	1	1	0	0	5	2	1	0	4	0	2	5	2	0	0	0	1	1	0	0	0	2	0	0	0	1	1	1	1	1	1	1	0	0	0	4	4	2	3	3	3	2	0	2
1917	29	2	2	1	14	1	1	0	0	2	1	0	0	4	1	4	6	3	1	1	1	1	0	1	1	2	2	1	1	1	1	1	0	1	1	1	1	1	1	0	5	5	3	1	1	1	1	0	2
1918	21	1	1	1	12	1	1	0	0	2	1	0	0	4	1	2	5	2	0	1	1	0	0	0	1	0	2	1	0	1	1	0	0	1	1	1	0	0	1	0	5	5	4	4	3	3	3	0	2
1919	21	2	1	1	16	1	1	0	0	2	1	0	0	3	0	2	6	3	1	0	1	1	1	1	1	0	2	1	1	1	1	1	0	1	0	1	1	0	1	0	4	4	3	3	3	3	3	0	1
1920	22	2	2	1	12	1	1	0	0	3	0	0	0	4	0	2	5	2	1	1	0	1	1	0	1	1	1	0	1	0	1	0	0	1	1	1	1	0	0	0	5	5	2	2	3	3	3	0	1
1921	20	2	2	1	13	1	1	0	0	3	2	0	0	4	1	2	5	1	1	1	1	1	1	1	1	2	2	1	1	1	1	1	1	1	1	1	0	1	0	0	5	5	3	4	4	4	3	0	2
1922	22	2	2	1	14	1	1	0	0	3	1	1	0	5	1	2	5	3	1	1	1	1	1	1	1	0	0	1	1	1	1	1	1	1	1	1	1	1	1	1	4	4	2	2	3	3	3	0	1
1923	22	2	2	1	13	1	1	0	0	3	1	1	0	4	0	2	5	2	0	1	1	0	0	1	1	1	1	1	1	1	1	1	0	1	1	1	1	0	0	0	5	5	3	3	2	3	2	0	2
1924	22	2	2	1	13.4036	1	1	0	0	3	1	0	0	3	1	2	5	2	0	1	0	0	0	0	0	2	2	0	0	0	1	0	0	1	1	0	0	0	0	0	4	4	2	2	2	2	2	0	1
1925	21	2	1	1	14	1	1	0	0	2	2	1	1	4	1	2	5	2	1	1	1	1	1	1	1	1	2	1	1	1	1	1	0	1	1	1	1	0	0	0	5	5	3	3	3	4	3	0	2
1926	20	2	2	1	13	1	1	0	0	2	1	1	0	3	1	2	5	2	1	1	1	1	1	1	1	2	2	1	1	1	1	1	0	1	1	1	1	1	1	0	4	4	2	3	3	3	3	0	2
1927	22	2	2	1	14	1	1	0	0	3	1	0	0	4	0	2	5	1	1	1	1	0	0	0	1	1	2	1	1	1	0	1	0	1	1	1	1	1	0	0	5	5	2	3	3	4	3	0	1
1928	22	2	2	1	13	1	1	0	0	3	1	0	0	4	1	2	5	2	0	1	1	0	1	1	1	1	2	1	1	1	1	0	0	1	1	1	1	0	1	0	4	4	2	3	3	3	2	0	2
1929	49	2	1	2	15	1	3	0	0	2	1	0	0	4	1	4	5	3	1	1	1	1	0	1	1	2	0	1	1	1	1	1	1	1	1	1	1	1	1	1	5	5	2	3	3	3	3	1	2
1930	23	2	2	1	13	1	1	0	0	3	1	0	0	4	0	2	5	1	1	1	1	1	0	1	1	2	2	1	0	1	1	1	0	1	1	1	1	1	1	0	5	5	3	3	3	3	3	0	2
1931	42	1	1	2	16	1	3	1	0	2	2	0	0	5	0	1	2	2	1	1	1	1	0	1	1	1	0	1	1	1	0	1	0	1	0	1	1	1	0	0	4	4	3	3	3	3	3	0	2
1932	22	2	2	1	13.4036	1	1	0	0	3	1	0	0	4	0	2	5	2	0	0	1	1	1	0	1	0	2	1	1	1	1	1	1	1	1	1	1	1	1	1	4	4	2	3	2	2	2	0	1
1933	21	1	2	1	15	2	1	0	0	5	1	0	0	4	0	2	5	2	0	0	1	1	1	0	1	2	2	1	1	1	1	1	0	1	0	1	1	0	0	0	4	4	2	2	2	3	2	0	1
1934	24	2	2	1	13	1	1	0	0	3	1	1	0	3	0	2	5	1	1	1	1	1	1	1	1	2	2	1	0	0	0	0	0	1	1	1	1	1	1	0	5	5	2	2	2	3	3	0	2
1935	22	2	1	1	13	1	1	0	0	2	1	1	0	4	1	2	5	1	1	1	1	1	1	1	1	2	2	1	1	1	1	1	1	1	1	1	1	1	1	1	5	5	3	3	3	3	3	0	2
1936	21	2	2	1	13.4036	1	1	0	0	3	1	1	0	3	1	2	5	1	1	1	1	1	1	1	1	2	2	1	1	1	1	1	0	1	1	1	1	1	1	0	3	3	2	3	3	3	2	0	1
1937	22	2	2	1	13	1	1	0	0	3	1	1	0	4	1	2	5	2	1	1	1	1	1	1	1	2	2	1	1	1	1	1	1	1	1	1	1	1	1	1	5	5	2	2	2	2	1	0	1
1938	22	2	2	1	13	1	1	0	0	3	1	0	0	4	0	2	5	3	0	1	1	1	1	0	1	1	2	1	1	1	1	1	0	1	1	1	1	1	1	0	4	4	2	2	2	2	2	0	4
1939	22	2	2	1	14	1	1	0	0	5	2	1	0	4	0	2	5	1	1	0	1	0	1	0	1	1	1	1	1	1	1	1	0	1	1	1	1	1	1	0	5	5	2	2	3	2	2	0	2
1940	20	2	2	1	12	1	1	0	0	5	2	1	0	4	0	2	5	1	0	1	1	1	1	0	0	1	0	1	1	1	1	1	0	1	0	1	1	0	1	0	4	4	3	3	3	3	3	0	1
1941	20	2	1	1	12	1	1	0	0	2	1	0	0	3	1	2	5	2	0	1	1	1	1	0	0	2	2	0	1	1	0	0	0	1	1	0	0	0	0	0	5	5	3	3	3	3	3	0	2
1942	20	2	2	1	14	1	1	0	0	3	1	0	0	4	1	2	5	2	1	1	1	1	1	1	1	2	2	1	1	1	1	0	0	1	1	1	1	1	1	0	4	4	3	3	3	3	3	1	4
1943	22	2	2	1	16	1	1	0	0	3	1	0	0	3	1	2	5	1	1	1	1	1	1	1	1	1	2	1	1	1	1	1	0	1	1	0	1	0	0	0	4	4	3	3	2	2	2	0	2
1944	22	2	2	1	12	1	1	0	0	3	1	0	0	4	1	2	5	2	1	0	1	1	1	0	1	2	2	1	1	1	1	0	0	1	1	1	1	1	0	0	4	4	3	3	3	3	3	0	2
1945	21	2	1	1	12	1	1	0	0	2	2	1	0	4	1	2	5	2	1	1	1	1	1	1	1	2	2	1	0	0	0	0	0	1	1	1	1	0	1	0	5	5	4	4	3	3	3	1	4
1946	22	2	2	1	13	1	1	0	0	3	1	0	0	3	0	2	5	2	0	1	1	1	1	1	1	1	1	1	1	1	1	1	0	1	0	0	0	0	0	0	4	4	3	2	2	2	2	0	1
1947	21	2	1	1	13	1	1	0	0	4	1	1	0	4	0	2	5	3	0	1	1	1	1	1	1	1	2	1	1	1	1	1	0	1	1	1	1	1	1	0	4	4	2	2	2	2	2	0	2
1948	22	2	2	1	11	1	1	0	0	3	1	1	0	3	1	2	5	2	1	1	1	1	1	1	1	1	1	1	1	0	1	1	0	1	1	1	1	1	1	0	4	4	2	3	3	2	3	0	2
1949	22	2	2	1	13	1	1	0	0	3	1	0	0	4	1	2	5	2	0	1	0	0	0	0	1	2	2	1	1	0	0	0	0	1	1	0	0	0	0	0	4	4	2	2	2	3	3	0	1
1950	48	2	1	2	15	1	3	0	0	1	1	1	0	5	0	4	5	2	1	1	1	1	1	1	1	2	2	1	1	1	1	0	0	1	1	1	1	1	1	0	4	5	3	2	3	3	3	0	2
1951	22	2	2	1	13	2	1	0	0	3	1	0	0	4	0	2	5	2	0	1	1	1	0	0	1	0	2	1	1	0	0	0	0	1	0	1	0	0	0	0	4	4	2	2	3	2	2	0	2
1952	20	2	1	1	13	1	1	0	0	2	2	0	0	4	1	2	5	3	1	1	1	1	1	1	1	1	1	1	1	1	1	1	0	1	1	1	1	0	1	0	5	5	3	3	3	3	3	1	4
1953	21	2	1	1	15	1	1	0	0	2	1	1	0	5	0	4	5	1	0	1	1	1	0	0	1	2	2	1	0	0	0	0	0	1	1	1	1	1	1	0	4	4	3	3	3	3	3	0	2
1954	19	2	2	1	14	1	1	0	0	3	1	0	0	4	0	2	5	1	0	1	1	0	1	1	0	1	2	1	1	0	1	0	0	0	1	0	1	0	0	0	4	4	2	2	3	3	3	0	1
1955	23	2	1	1	15	1	1	0	0	2	2	1	0	5	1	2	5	2	0	1	1	1	0	0	0	2	2	1	0	1	1	1	0	1	1	1	1	1	0	0	5	5	4	4	2	3	3	0	4
1956	21	1	2	1	15	1	1	0	0	3	1	0	0	3	0	2	5	2	1	1	1	0	0	0	0	1	1	1	1	1	1	0	0	1	0	1	1	1	0	0	4	4	3	2	2	2	2	0	2
1957	22	2	1	1	14	1	1	0	0	2	1	1	0	4	1	2	5	1	1	1	1	1	1	0	1	2	2	1	1	1	1	1	0	1	1	1	1	1	1	0	4	4	3	3	2	3	2	0	2
1958	23	2	2	1	13	1	1	0	0	2	1	1	0	3	0	2	5	3	0	1	1	1	1	0	0	0	2	1	1	1	1	1	0	1	1	1	1	1	1	0	4	4	2	3	2	3	2	0	2
1959	50	2	2	2	14	1	3	0	0	2	1	0	0	5	0	4	6	2	1	1	1	1	0	1	1	2	2	1	1	1	1	1	1	1	1	1	1	1	1	1	5	5	4	4	4	4	4	0	2
1960	42	2	1	2	12	1	3	0	0	1	1	1	0	3	1	2	3	2	1	1	1	1	1	1	1	2	2	1	1	1	1	1	0	1	1	1	1	1	1	0	4	4	3	3	3	3	3	1	3
1961	19	2	1	1	12	1	1	0	0	2	1	0	0	4	0	2	5	1	0	1	0	1	1	0	1	2	2	1	1	0	0	1	0	1	1	1	0	1	1	0	4	4	3	3	3	3	3	0	1
1962	22	2	2	1	12	1	1	1	0	3	2	0	0	4	0	2	5	2	0	1	1	0	0	0	0	2	2	1	1	0	1	0	0	1	1	1	1	1	1	0	2	2	2	2	2	2	2	0	2
1963	20	1	1	1	10	1	1	0	0	2	2	0	0	4	0	2	5	1	0	1	1	0	0	1	1	2	2	1	1	1	1	0	0	1	1	1	1	0	1	0	5	5	4	4	4	4	4	0	2
1964	19	2	1	1	13.4036	1	1	0	0	1	2	1	0	5	1	2	5	2	0	1	1	1	1	0	1	2	2	1	1	1	1	1	1	1	1	1	1	1	1	0	5	5	3	3	3	3	3	0	2
1965	48	2	1	2	13	2	3	0	0	2	2	1	0	3	0	4	6	3	0	1	1	1	1	1	0	2	2	1	1	1	1	1	0	1	1	1	1	1	0	0	5	5	4	4	4	4	4	1	4
1966	34	2	1	2	13	1	4	0	0	2	1	0	0	4	1	4	4	2	0	0	1	1	1	0	1	0	2	1	1	1	1	1	0	1	1	1	1	1	1	0	4	4	3	3	3	3	3	0	2
1967	27	2	2	1	14	1	1	0	0	3	1	0	0	4	1	4	4	1	1	1	1	1	1	1	1	2	2	1	1	1	1	1	1	1	1	1	1	1	1	1	4	4	3	3	3	2	2	0	2
1968	33	2	1	2	16	1	4	0	0	2	0	0	0	3	0	4	5	2	1	0	1	0	0	0	1	0	0	1	1	1	0	0	0	1	1	1	1	0	0	0	4	4	3	3	3	3	3	0	2
1969	46	2	1	2	11	1	3	0	0	2	2	0	0	3	1	4	5	2	0	0	0	1	0	0	1	2	2	1	1	0	1	0	0	1	0	0	1	0	0	0	4	4	3	3	2	3	2	0	2
1970	25	2	2	1	13	1	1	0	0	3	0	0	0	5	1	4	5	3	1	1	1	1	1	1	1	2	2	1	1	1	1	1	1	1	1	1	1	1	1	1	4	4	3	3	3	3	3	0	2
1971	38	2	1	2	12	1	3	0	0	1	1	0	0	5	0	3	6	3	1	1	1	1	0	0	1	0	2	1	1	1	1	1	0	1	1	1	1	0	1	0	4	4	2	3	3	3	3	0	1
1972	23	2	2	1	14	1	1	0	0	3	1	0	0	4	1	2	5	2	1	1	1	1	1	1	1	1	1	1	1	1	0	0	0	1	1	1	1	1	1	0	5	5	3	3	3	3	3	0	2
1973	57	2	1	2	13	2	3	0	0	2	2	0	0	4	1	3	1	2	0	0	1	0	0	1	0	2	2	1	0	0	1	0	0	1	1	0	0	0	0	0	5	5	3	3	3	3	3	0	2
1974	38	2	1	2	13.4036	1	4	0	0	2	2	1	0	4	1	3	6	2	0	0	1	0	1	0	1	2	2	1	1	0	1	1	0	1	0	0	0	0	1	0	4	4	3	3	3	3	3	1	4
1975	28	2	2	1	13	1	1	0	0	3	1	1	0	4	1	4	4	2	1	1	1	1	1	1	1	2	2	1	1	1	1	0	0	1	1	1	1	1	1	1	5	5	3	3	3	3	2	0	3
1976	55	2	1	2	13	1	3	1	0	1	1	0	0	3	0	1	3	3	0	0	0	0	1	0	0	2	2	1	0	1	0	0	0	1	0	0	0	0	0	0	4	4	3	3	3	3	3	0	2
1977	45	1	2	2	13	1	4	1	0	2	1	1	0	3	0	3	4	2	1	1	1	1	1	1	1	2	1	0	1	1	1	1	0	1	1	1	1	0	0	0	5	5	3	3	3	2	2	0	2
1978	32	2	2	2	15	1	3	0	0	2	1	1	0	4	0	4	6	2	1	1	1	1	1	1	1	1	1	1	1	1	1	0	0	1	1	1	1	1	1	0	4	4	3	3	3	3	3	1	4
1979	24	2	1	1	11	1	1	0	0	3	1	0	0	4	0	4	4	1	1	1	1	1	1	1	1	2	2	1	0	0	0	0	0	1	0	0	0	0	0	0	3	3	3	3	3	3	3	0	1
1980	40	2	1	2	13	1	4	0	0	4	1	2	0	5	0	1	2	3	1	1	1	1	1	1	1	2	2	1	1	1	1	1	0	1	0	1	1	1	0	0	4	4	3	3	3	3	3	1	4
1981	26	2	2	1	13.4036	1	1	1	0	3	1	0	0	4	0	3	3	1	0	0	0	0	0	0	1	1	1	0	1	0	1	0	0	1	1	1	1	1	0	0	5	5	4	4	4	4	4	0	2
1982	44	2	1	1	15	1	3	1	0	2	2	1	0	4	1	3	4	1	0	0	1	1	1	1	1	2	2	1	1	1	1	1	0	1	1	1	1	1	1	0	5	5	3	3	2	3	2	1	2
1983	22	2	1	1	14	1	1	0	0	2	1	0	0	5	1	2	5	3	0	0	1	1	0	0	1	1	1	1	1	1	1	1	0	1	0	1	1	0	0	0	4	4	3	3	3	3	3	0	1
1984	20	2	1	1	14	1	1	0	0	3	1	1	0	4	0	2	5	2	0	1	1	0	1	0	0	1	1	0	1	1	0	0	0	1	1	1	1	0	0	0	5	4	1	1	1	1	2	0	1
1985	22	2	2	1	12	1	1	0	0	3	1	0	0	3	0	2	5	1	1	1	1	1	1	1	1	2	2	1	1	1	1	1	0	1	1	1	1	1	1	1	3	3	2	3	3	2	3	0	1
1986	20	2	1	1	11	1	1	0	0	2	1	1	0	4	1	2	5	2	0	1	0	0	1	0	1	1	2	1	1	1	1	1	0	1	1	1	1	1	1	0	4	4	3	3	3	3	3	0	2
1987	21	1	2	1	12	2	1	0	0	3	1	0	0	4	0	2	5	1	0	0	1	1	1	1	1	2	2	1	1	1	1	1	0	1	1	1	1	1	1	0	4	4	2	3	3	3	3	0	1
1988	22	2	2	1	13	1	1	0	0	3	1	0	0	3	0	2	5	3	1	1	1	1	1	1	1	1	2	1	1	1	1	1	0	1	1	1	1	0	0	0	5	5	2	2	2	2	2	0	2
1989	48	2	2	2	16	1	4	0	0	2	2	1	0	3	1	4	5	3	1	1	1	1	1	1	1	2	2	1	1	1	1	1	1	1	1	1	1	1	1	1	4	4	3	3	3	3	2	0	2
1990	31	2	1	1	13.4036	1	4	0	0	5	1	0	0	5	0	1	3	1	0	0	0	0	0	0	1	1	1	1	0	0	0	0	0	0	0	0	0	0	1	0	3	3	1	1	1	1	1	0	1
1991	22	1	2	1	13	1	1	0	0	3	1	0	0	5	0	2	5	2	1	1	1	1	1	1	1	1	1	1	1	1	1	1	0	1	1	1	1	1	1	0	4	4	3	3	3	3	3	0	1
1992	20	2	1	1	13	1	1	0	0	2	2	1	1	3	1	2	5	1	1	1	1	1	1	1	1	2	2	1	1	1	1	1	0	1	1	1	1	1	1	0	5	5	4	4	4	4	4	0	3
1993	46	2	2	2	13	1	3	0	0	3	1	1	0	4	1	4	5	3	1	1	1	1	0	0	1	2	2	1	1	1	1	1	0	1	1	0	0	0	0	1	1	1	1	1	1	1	1	1	4
1994	21	2	2	1	13	1	1	0	0	2	1	0	0	4	0	2	5	2	1	1	1	1	1	1	1	2	2	1	1	1	1	1	0	1	1	1	1	0	0	0	4	4	2	2	2	2	2	0	1
1995	23	2	1	1	13	1	1	0	0	2	1	0	0	5	1	2	5	2	1	1	1	1	1	1	1	2	2	1	1	1	1	1	1	1	1	1	1	1	1	0	4	4	2	3	3	3	3	0	2
1996	47	1	1	2	13	1	3	0	0	2	2	0	0	4	1	3	6	3	1	1	1	1	1	1	1	2	2	1	1	1	1	1	0	1	1	1	1	1	1	0	5	4	3	3	4	3	3	0	2
[truncated: 30 more rows]
[truncated: 7 more columns]
